# Supplementary material for: Immune-related diagnostic indicators and targeted therapies for COPD combined with NASH were identified and verified via WGCNA and LASSO
Source: Front Immunol. 2025 Feb 28;16:1514422. doi: 10.3389/fimmu.2025.1514422 (PMC11906333; doi:10.3389/fimmu.2025.1514422)
Supplement: Supplementary file 1 [file Table1.xlsx]

## Sheet: interGenes
CDKN1A
S100A9
IL1B
TCAP
MYH2
MACF1
SERTAD1
PNMT
ADH1C
GADD45B
DNASE1L3
IGFALS
MGEA5
LMOD1
PLA2G2A
LAD1
SERPIND1
PCDH18
BCHE
KRT8
ADH1A
MMP10
SEC14L3
SLC9A3R2
APP
ARHGEF10L
SEC14L1
ABCG2
PCSK9
FAM96B
SYNPO
ANO1
NNMT
CYB5R2
SEMA3B
RRP12
GAMT
ACADS
IGSF6
S100A8
RAP1GAP
DDR2
PPP1R3C
LRRC59
LIMS2
CTSS
CYP2E1
SDC1
VPS18
SRP72
CSF3
C2orf54
HPR
DYNC1H1
ATP1B2
MT1H
