# Supplementary material for: Immune-related diagnostic indicators and targeted therapies for COPD combined with NASH were identified and verified via WGCNA and LASSO
Source: Front Immunol. 2025 Feb 28;16:1514422. doi: 10.3389/fimmu.2025.1514422 (PMC11906333; doi:10.3389/fimmu.2025.1514422)
Supplement: Supplementary file 2 [file Table2.xlsx]

## Sheet: export
Rank	Score	Type	ID	Name	Description
1	100	cp	BRD-K01779529	fluoropyruvate	Pyruvate dehydrogenase kinase inhibitor
2	99.95	kd	CGS001-5332	PLCB4	Phosphoinositide-specific phospholipase C
3	99.95	kd	CGS001-7334	UBE2N	Ubiquitin-conjugating enzymes E2
4	99.95	kd	CGS001-10477	UBE2E3	Ubiquitin-conjugating enzymes E2
5	99.95	kd	CGS001-6894	TARBP1	-
6	99.95	kd	CGS001-8859	STK19	G11 family
7	99.95	kd	CGS001-1468	SLC25A10	Mitochondrial di- and tri-carboxylic acid transporter subfamily
8	99.95	kd	CGS001-6478	SIAH2	-
9	99.95	kd	CGS001-5534	PPP3R1	EF-hand domain containing
10	99.95	kd	CGS001-5320	PLA2G2A	Hydrolases
11	99.95	kd	CGS001-4214	MAP3K1	MAPKKK:STE11 family
12	99.95	kd	CGS001-3569	IL6	Interferons
13	99.95	kd	CGS001-3225	HOXC9	Homeoboxes / ANTP class : HOXL subclass
14	99.95	kd	CGS001-2131	EXT1	Exostosin glycosyltransferase family
15	99.95	kd	CGS001-1659	DHX8	DEAH-boxes
16	99.95	kd	CGS001-1676	DFFA	-
17	99.95	kd	CGS001-4850	CNOT4	RNA binding motif (RRM) containing
18	99.95	kd	CGS001-23492	CBX7	-
19	99.95	kd	CGS001-306	ANXA3	Annexins
20	99.93	cp	BRD-K43164539	cholic-acid	Bile acid
21	99.93	cp	BRD-K06878038	deferiprone	Chelating agent
22	99.93	cp	BRD-A92826379	lupanine	Sodium channel blocker
23	99.92	kd	CGS001-10019	SH2B3	Pleckstrin homology (PH) domain containing
24	99.92	kd	CGS001-29946	SERTAD3	-
25	99.92	kd	CGS001-8625	RFXANK	Ankyrin repeat domain containing
26	99.92	kd	CGS001-5699	PSMB10	Proteasome (prosome, macropain) subunits
27	99.92	kd	CGS001-4312	MMP1	Matrix metallopeptidase
28	99.92	kd	CGS001-1112	FOXN3	Forkhead boxes
29	99.91	oe	ccsbBroad304_06557	MAOA	Catecholamine turnover
30	99.91	oe	ccsbBroad304_00836	IGF2	-
31	99.91	oe	ccsbBroad304_06290	GNA15	-
32	99.91	oe	ccsbBroad304_00164	BLMH	-
33	99.91	oe	ccsbBroad304_01651	TCF7L2	-
34	99.91	oe	ccsbBroad304_01114	NUP88	-
35	99.91	oe	ccsbBroad304_01087	NF2	A-kinase anchor proteins
36	99.91	oe	ccsbBroad304_08862	SMYD3	Chromatin-modifying enzymes / K-methyltransferases
37	99.91	oe	ccsbBroad304_00857	IL10	Interleukins and interleukin receptors
38	99.91	oe	ccsbBroad304_04713	MAS1L	GPCR / Class A : Orphans
39	99.91	oe	ccsbBroad304_06338	GTF2A2	General transcription factors
40	99.89	cp	BRD-K24576554	AT-9283	JAK inhibitor
41	99.89	cp	BRD-K41260949	valproic-acid	HDAC inhibitor
42	99.89	cp	BRD-K98521173	desoxycortone	Mineralocorticoid receptor agonist
43	99.89	cp	BRD-K45252063	clofibrate	PPAR receptor agonist
44	99.89	cp	BRD-A80017228	bendroflumethiazide	Sodium/potassium/chloride transporter inhibitor
45	99.89	kd	CGS001-55872	PBK	TOPK family
46	99.89	kd	CGS001-3205	HOXA9	Homeoboxes / ANTP class : HOXL subclass
47	99.89	kd	CGS001-2730	GCLM	-
48	99.89	cp	BRD-K93176058	AC-55649	Retinoid receptor agonist
49	99.87	kd	CGS001-23657	SLC7A11	Solute carriers
50	99.87	kd	CGS001-84759	PCGF1	Polycomb group ring fingers
51	99.87	kd	CGS001-3459	IFNGR1	Interferon receptor family
52	99.87	kd	CGS001-7184	HSP90B1	Heat shock proteins / HSPC
53	99.87	kd	CGS001-3297	HSF1	-
54	99.87	kd	CGS001-1031	CDKN2C	Ankyrin repeat domain containing
55	99.86	oe	ccsbBroad304_00936	LGALS1	Endogenous ligands
56	99.86	cp	BRD-K95402279	geranylgeraniol	Farnesyltransferase inhibitor
57	99.86	cp	BRD-K30570479	VU-0400195-3	Glutamate receptor modulator
58	99.86	kd	CGS001-169841	ZNF169	Zinc fingers, C2H2-type
59	99.86	oe	ccsbBroad304_01010	MGST2	Glutathione S-transferases / Microsomal
60	99.86	oe	ccsbBroad304_01953	PIAS1	Zinc fingers, MIZ-type
61	99.86	cp	BRD-K19416115	sitagliptin	Dipeptidyl peptidase inhibitor
62	99.85	oe	ccsbBroad304_11186	TGFBR2	Type II receptor serine/threonine kinases
63	99.84	kd	CGS001-5585	PKN1	Protein kinase N (PKN) family
64	99.84	kd	CGS001-898	CCNE1	-
65	99.82	cp	BRD-K66766661	17-beta-estradiol	Estrogen receptor agonist
66	99.82	cp	BRD-K35128472	2-aminopurine	Serine/threonine kinase inhibitor
67	99.82	cp	BRD-K81916719	triclabendazole	Microtubule inhibitor
68	99.82	cp	BRD-A65615053	zacopride	Serotonin receptor antagonist
69	99.82	kd	CGS001-6597	SMARCA4	Non-enzymatic BRD containing proteins
70	99.82	kd	CGS001-80135	RPF1	-
71	99.82	kd	CGS001-10059	DNM1L	-
72	99.82	kd	CGS001-353322	ANKRD37	Ankyrin repeat domain containing
73	99.82	cp	BRD-A60197193	amisulpride	Dopamine receptor antagonist
74	99.82	cp	BRD-K76205745	losartan	Angiotensin receptor antagonist
75	99.81	oe	ccsbBroad304_02560	RNPS1	RNA binding motif (RRM) containing
76	99.79	cp	BRD-K09859624	methantheline	Acetylcholine receptor antagonist
77	99.79	kd	CGS001-8428	STK24	YSK subfamily
78	99.79	kd	CGS001-116443	GRIN3A	Glutamate receptors
79	99.79	kd	CGS001-4946	OAZ1	-
80	99.79	cp	BRD-K08806317	timolol	Adrenergic receptor antagonist
81	99.79	cp	BRD-K90885812	propantheline	Acetylcholine receptor antagonist
82	99.79	cp	BRD-K17823458	danoprevir	HCV inhibitor
83	99.79	cp	BRD-K55991774	BAS-09104376	HIV integrase inhibitor
84	99.77	oe	ccsbBroad304_04153	PHF17	-
85	99.77	oe	ccsbBroad304_06329	GRPR	GPCR / Class A : Bombesin receptors
86	99.77	oe	ccsbBroad304_04891	TMEM174	-
87	99.76	kd	CGS001-10308	ZNF267	Zinc fingers, C2H2-type
88	99.76	kd	CGS001-5937	RBMS1	RNA binding motif (RRM) containing
89	99.76	kd	CGS001-128674	PROKR2	GPCR / Class A : Prokineticin receptors
90	99.76	kd	CGS001-639	PRDM1	Zinc fingers, C2H2-type
91	99.75	cp	BRD-K57926513	tyrphostin-AG-1295	PDGFR receptor inhibitor
92	99.74	kd	CGS001-5581	PRKCE	Eta subfamily
93	99.74	kd	CGS001-5066	PAM	-
94	99.74	kd	CGS001-8522	GAS7	-
95	99.74	kd	CGS001-55723	ASF1B	-
96	99.73	cp	BRD-K59184148	SB-216763	Glycogen synthase kinase inhibitor
97	99.72	oe	ccsbBroad304_06592	MMP14	Matrix metallopeptidase
98	99.72	cp	BRD-K81783531	VX-222	HCV inhibitor
99	99.72	cp	BRD-K89687904	PKCbeta-inhibitor	PKC inhibitor
100	99.72	oe	ccsbBroad304_02357	SSX3	-
101	99.72	oe	ccsbBroad304_01323	PSMD9	Proteasome (prosome, macropain) subunits
102	99.72	cp	BRD-K88742110	BRD-K88742110	HDAC inhibitor
103	99.71	kd	CGS001-25925	ZNF521	Zinc fingers, C2H2-type
104	99.71	kd	CGS001-6720	SREBF1	Basic helix-loop-helix proteins
105	99.68	oe	ccsbBroad304_02058	PLOD3	-
106	99.68	oe	ccsbBroad304_05836	BIRC5	Inhibitors of apoptosis (IAP) protein family
107	99.68	cp	BRD-K41051431	mecillinam	Bacterial cell wall synthesis inhibitor
108	99.68	cp	BRD-A22380646	pantoprazole	ATPase inhibitor
109	99.68	kd	CGS001-55234	SMU1	WD repeat domain containing
110	99.68	kd	CGS001-57819	LSM2	-
111	99.68	kd	CGS001-8714	ABCC3	ATP binding cassette transporters / subfamily C
112	99.68	oe	ccsbBroad304_02845	PRPF6	-
113	99.68	oe	ccsbBroad304_00774	HOXA10	Homeoboxes / ANTP class : HOXL subclass
114	99.66	cp	BRD-K54210043	NS-1619	Calcium channel activator
115	99.65	cp	BRD-K18757346	U-46619	Thromboxane receptor agonist
116	99.65	cp	BRD-K67445247	flurofamide	Urease inhibitor
117	99.65	kd	CGS001-7172	TPMT	-
118	99.64	kd	CGS001-4000	LMNA	Intermediate filaments type V, lamins
119	99.63	cc		Phospholipases LOF	-
120	99.63	oe	ccsbBroad304_03822	GATAD2B	GATA zinc finger domain containing
121	99.63	kd	CGS001-25885	POLR1A	RNA polymerase subunits
122	99.63	oe	ccsbBroad304_14047	TACC3	-
123	99.62	kd	CGS001-51547	SIRT7	Histone deacetylases (HDACs)
124	99.61	cp	BRD-K36529613	PU-H71	HSP inhibitor
125	99.61	cp	BRD-K97330509	SRC-kinase-inhibitor-II	SRC inhibitor
126	99.61	kd	CGS001-9788	MTSS1	-
127	99.6	kd	CGS001-55311	ZNF444	Zinc fingers, C2H2-type
128	99.58	oe	ccsbBroad304_08724	CYP20A1	Cytochrome P450s
129	99.58	cp	BRD-A56245458	reichstein	Androgen receptor antagonist
130	99.58	cp	BRD-K18905250	ST-91	Adrenergic receptor agonist
131	99.58	kd	CGS001-6850	SYK	Syk family
132	99.58	kd	CGS001-6934	TCF7L2	-
133	99.58	kd	CGS001-22850	ADNP2	Zinc fingers, C2H2-type
134	99.58	oe	ccsbBroad304_08167	DNTTIP2	-
135	99.57	kd	CGS001-4303	FOXO4	Forkhead boxes
136	99.56	oe	ccsbBroad304_03266	ERGIC2	-
137	99.55	kd	CGS001-7311	UBA52	L ribosomal proteins
138	99.55	kd	CGS001-3162	HMOX1	Haem oxygenase
139	99.55	kd	CGS001-255877	BCL6B	BTB/POZ domain containing
140	99.54	oe	ccsbBroad304_07763	NUDT6	Nudix motif containing
141	99.54	cp	BRD-K61217870	n-(3-acetamidophenyl)-3-chlorobenzamide	Glutamate receptor antagonist
142	99.54	cp	BRD-K28137194	loreclezole	GABA receptor agonist
143	99.54	oe	ccsbBroad304_01471	S100A1	EF-hand domain containing
144	99.54	cp	BRD-K50938287	sumatriptan	Serotonin receptor agonist
145	99.53	kd	CGS001-6511	SLC1A6	Glutamate transporter subfamily
146	99.53	kd	CGS001-5714	PSMD8	Proteasome (prosome, macropain) subunits
147	99.53	kd	CGS001-4016	LOXL1	-
148	99.52	kd	CGS001-11179	ZNF277	-
149	99.51	cp	BRD-A32161980	carbetocin	Oxytocin receptor agonist
150	99.5	kd	CGS001-2077	ERF	ETS Transcription Factors
151	99.49	oe	ccsbBroad304_13850	EIF4A2	DEAD-boxes
152	99.47	kd	CGS001-6583	SLC22A4	Organic zwitterions/cation transporters (OCTN)
153	99.47	kd	CGS001-116535	MRGPRF	GPCR / Class A : Orphans
154	99.46	kd	CGS001-4254	KITLG	-
155	99.45	cp	BRD-K99451608	lopinavir	HIV protease inhibitor
156	99.45	kd	CGS001-23530	NNT	-
157	99.44	oe	ccsbBroad304_08307	ZC3HC1	Zinc fingers, C3HC-type
158	99.44	kd	CGS001-25898	RCHY1	RING-type (C3HC4) zinc fingers
159	99.44	oe	ccsbBroad304_03580	ABCF3	ATP binding cassette transporters / subfamily F
160	99.44	oe	ccsbBroad304_01380	RBBP7	WD repeat domain containing
161	99.42	cp	BRD-K98426715	tubacin	HDAC inhibitor
162	99.4	cp	BRD-K92301463	16,16-dimethylprostaglandin-e2	Prostanoid receptor agonist
163	99.4	kd	CGS001-9767	PHF16	-
164	99.4	oe	ccsbBroad304_00964	SMAD7	SMADs
165	99.4	oe	ccsbBroad304_02030	CFLAR	Endogenous ligands
166	99.39	kd	CGS001-5268	SERPINB5	Serine (or cysteine) peptidase inhibitors
167	99.39	kd	CGS001-3203	HOXA6	Homeoboxes / ANTP class : HOXL subclass
168	99.37	cp	BRD-K18895904	olanzapine	Dopamine receptor antagonist
169	99.37	cp	BRD-K07117950	imperatorin	CDK inhibitor
170	99.37	cp	BRD-K31238592	devazepide	CCK receptor antagonist
171	99.37	kd	CGS001-4204	MECP2	-
172	99.37	kd	CGS001-3636	INPPL1	Inositol polyphosphate phosphatases
173	99.37	kd	CGS001-51022	GLRX2	-
174	99.35	oe	ccsbBroad304_01208	PITPNA	-
175	99.35	kd	CGS001-7345	UCHL1	Ubiquitin C-terminal hydrolase
176	99.35	oe	ccsbBroad304_00183	C1S	Complement system
177	99.34	kd	CGS001-1849	DUSP7	Protein tyrosine phosphatases / Class I Cys-based PTPs : MAP kinase phosphatases
178	99.33	cp	BRD-K24656285	farnesol	FXR agonist
179	99.33	cp	BRD-K95309561	dienestrol	Estrogen receptor agonist
180	99.33	kd	CGS001-650	BMP2	Bone morphogenetic proteins
181	99.32	cp	BRD-A79903587	tegafur	Thymidylate synthase inhibitor
182	99.32	kd	CGS001-10857	PGRMC1	-
183	99.32	cp	BRD-K81473089	tacrine	Acetylcholinesterase inhibitor
184	99.3	cc		MDM inhibitor	-
185	99.3	cp	BRD-K09907482	PRL-3-inhibitor-I	Tyrosine phosphatase inhibitor
186	99.29	oe	ccsbBroad304_02011	TNFRSF6B	Tumour necrosis factor (TNF) receptor family
187	99.29	kd	CGS001-64135	IFIH1	-
188	99.26	cp	BRD-K91696562	orantinib	FGFR inhibitor
189	99.26	cp	BRD-A61858259	CAY-10415	Insulin sensitizer
190	99.26	cp	BRD-K62609077	scoulerine	Adrenergic receptor antagonist
191	99.26	cp	BRD-K09631521	thiotepa	Cytochrome P450 inhibitor
192	99.26	kd	CGS001-59350	RXFP1	GPCR / Class A : Relaxin family peptide receptors
193	99.26	kd	CGS001-5335	PLCG1	Phosphoinositide-specific phospholipase C
194	99.26	kd	CGS001-3726	JUNB	basic leucine zipper proteins
195	99.24	kd	CGS001-163688	CALML6	EF-hand domain containing
196	99.24	kd	CGS001-102	ADAM10	ADAM metallopeptidase domain containing
197	99.22	cp	BRD-K13356952	methazolamide	Carbonic anhydrase inhibitor
198	99.22	kd	CGS001-6046	BRD2	Bromodomain kinase (BRDK) family
199	99.21	kd	CGS001-25942	SIN3A	-
200	99.21	kd	CGS001-134187	POU5F2	Homeoboxes / POU class
201	99.21	kd	CGS001-8772	FADD	-
202	99.19	cc		CCK receptor antagonist	-
203	99.19	oe	ccsbBroad304_07383	STK17A	Death-associated kinase (DAPK) family
204	99.19	cp	BRD-K66876909	linezolid	Bacterial 50S ribosomal subunit inhibitor
205	99.18	kd	CGS001-4856	NOV	-
206	99.17	oe	ccsbBroad304_00882	IRS1	Pleckstrin homology (PH) domain containing
207	99.15	oe	ccsbBroad304_00239	CCNG1	-
208	99.13	oe	ccsbBroad304_05148	SLC30A8	SLC30 zinc transporter family
209	99.12	kd	CGS001-3035	HARS	Aminoacyl tRNA synthetases / Class II
210	99.12	oe	ccsbBroad304_02746	FBXW11	F-boxes / WD-40 domains
211	99.12	cp	BRD-A55815733	phylloquinone	Vitamin K
212	99.11	kd	CGS001-6817	SULT1A1	Sulfotransferases, cytosolic
213	99.09	oe	ccsbBroad304_12492	RBM15	RNA binding motif (RRM) containing
214	99.09	cp	BRD-K33483813	actarit	Interleukin receptor agonist
215	99.08	cp	BRD-K37312348	kenpaullone	CDK inhibitor
216	99.07	oe	ccsbBroad304_01445	RPS3	S ribosomal proteins
217	99.07	oe	ccsbBroad304_02047	AP1S2	-
218	99.05	cp	BRD-K62012036	acitretin	Retinoid receptor agonist
219	99.05	cp	BRD-A48261811	argatroban	Thrombin inhibitor
220	99.05	cp	BRD-K85603128	resorcinol	Phosphodiesterase inhibitor
221	99.05	kd	CGS001-7466	WFS1	-
222	99.05	kd	CGS001-4487	MSX1	Homeoboxes / ANTP class : NKL subclass
223	99.05	cp	BRD-A75552914	isoxicam	Cyclooxygenase inhibitor
224	99.03	kd	CGS001-9019	MPZL1	Immunoglobulin superfamily / V-set domain containing
225	99.03	oe	ccsbBroad304_08553	STAP2	-
226	99.02	kd	CGS001-55214	LEPREL1	-
227	99.02	kd	CGS001-3428	IFI16	-
228	99.02	kd	CGS001-1534	CYB561	Cytochrome b genes
229	99.01	cc		Proteasome inhibitor	-
230	99.01	oe	ccsbBroad304_06237	GAA	Glycosidases
231	99	kd	CGS001-7248	TSC1	-
232	99	kd	CGS001-10733	PLK4	Polo-like kinase (PLK) family
233	98.99	kd	CGS001-10886	NPFFR2	GPCR / Class A : Neuropeptide receptors : FF/AF
234	98.98	cp	BRD-K55703048	latrepirdine	Glutamate receptor antagonist
235	98.98	cp	BRD-K23913458	coumarin	Vitamin K antagonist
236	98.98	oe	ccsbBroad304_07805	SCAF8	RNA binding motif (RRM) containing
237	98.98	cp	BRD-K19111024	clofibric-acid	PPAR receptor agonist
238	98.97	kd	CGS001-476	ATP1A1	ATPases / P-type
239	98.97	kd	CGS001-29103	DNAJC15	Heat shock proteins / DNAJ (HSP40)
240	98.96	oe	ccsbBroad304_03415	GFOD1	-
241	98.95	kd	CGS001-4282	MIF	-
242	98.94	cp	BRD-K50324045	avrainvillamide-analog-6	nucleophosmin inhibitor
243	98.94	oe	ccsbBroad304_01066	NDUFA4	-
244	98.94	cp	BRD-A73680854	PT-630	Dipeptidyl peptidase inhibitor
245	98.94	cp	BRD-K88560311	rucaparib	PARP inhibitor
246	98.93	kd	CGS001-1843	DUSP1	Protein tyrosine phosphatases / Class I Cys-based PTPs : MAP kinase phosphatases
247	98.92	kd	CGS001-3298	HSF2	-
248	98.91	cp	BRD-K55420858	mirin	MRE11A exonuclease inhibitor
249	98.91	cp	BRD-A60070924	alpha-estradiol	Estrogen receptor agonist
250	98.91	cp	BRD-K95237249	probenecid	Uricosuric blocker
251	98.88	oe	ccsbBroad304_06382	HMGCL	-
252	98.87	cp	BRD-K51318897	fenbendazole	Tubulin inhibitor
253	98.86	kd	CGS001-3249	HPN	Serine peptidases / Transmembrane
254	98.85	kd	CGS001-10474	TADA3	-
255	98.84	oe	ccsbBroad304_01576	SOAT1	-
256	98.84	cp	BRD-K99107520	felbamate	Glutamate receptor antagonist
257	98.84	cp	BRD-K49519092	immethridine	Histamine receptor agonist
258	98.83	cp	BRD-K11905747	spectinomycin	Bacterial 30S ribosomal subunit inhibitor
259	98.82	cc		Poly ADP ribose polymerases LOF	-
260	98.81	kd	CGS001-835	CASP2	Caspases
261	98.8	cp	BRD-K59650319	YM-298198	Glutamate receptor antagonist
262	98.79	cp	BRD-K32610195	androstenedione	Cytochrome P450 inhibitor
263	98.79	kd	CGS001-3664	IRF6	-
264	98.79	kd	CGS001-100133941	CD24	CD molecules
265	98.78	kd	CGS001-51292	GMPR2	-
266	98.77	cc		Integrin subunits beta LOF	-
267	98.77	cp	BRD-K17349619	HLI-373	MDM inhibitor
268	98.71	cp	BRD-K33193182	methylnorlichexanthone	Aurora kinase inhibitor
269	98.71	kd	CGS001-7733	ZNF180	Zinc fingers, C2H2-type
270	98.71	kd	CGS001-5087	PBX1	Homeoboxes / TALE class
271	98.7	kd	CGS001-2580	GAK	Heat shock proteins / DNAJ (HSP40)
272	98.7	cp	BRD-K86434416	selegiline	Monoamine oxidase inhibitor
273	98.69	kd	CGS001-8797	TNFRSF10A	Tumour necrosis factor (TNF) receptor family
274	98.67	kd	CGS001-8821	INPP4B	Inositol polyphosphate phosphatases
275	98.66	oe	ccsbBroad304_02668	PNKP	-
276	98.66	kd	CGS001-4212	MEIS2	Homeoboxes / TALE class
277	98.66	kd	CGS001-8767	RIPK2	Receptor interacting protein kinase (RIPK) family
278	98.65	kd	CGS001-23344	ESYT1	Synaptotagmins
279	98.63	cp	BRD-K04010869	prostaglandin-a1	HSP inducer
280	98.63	kd	CGS001-9128	PRPF4	WD repeat domain containing
281	98.62	kd	CGS001-9961	MVP	-
282	98.61	kd	CGS001-5479	PPIB	-
283	98.6	kd	CGS001-7728	ZNF175	Zinc fingers, C2H2-type
284	98.59	cp	BRD-K07996107	harpagoside	Acetylcholinesterase inhibitor
285	98.59	cp	BRD-K24994810	androstenol	GABA receptor modulator
286	98.57	oe	ccsbBroad304_14008	MPZL1	Immunoglobulin superfamily / V-set domain containing
287	98.55	kd	CGS001-23649	POLA2	DNA polymerases
288	98.52	cp	BRD-A97104540	fenoterol	Adrenergic receptor agonist
289	98.52	kd	CGS001-58508	MLL3	-
290	98.51	cp	BRD-K67043667	altretamine	DNA synthesis inhibitor
291	98.5	kd	CGS001-7157	TP53	-
292	98.5	kd	CGS001-2582	GALE	Short chain dehydrogenase/reductase superfamily / Extended SDR fold
293	98.49	kd	CGS001-5653	KLK6	Chymotrypsin
294	98.47	oe	ccsbBroad304_04146	HDAC11	Histone deacetylases
295	98.46	oe	ccsbBroad304_02889	WWTR1	Hippo Signaling
296	98.46	cp	BRD-K72034655	peucedanin	Apoptosis stimulant
297	98.46	kd	CGS001-8449	DHX16	DEAH-boxes
298	98.46	kd	CGS001-10423	CDIPT	-
299	98.45	kd	CGS001-51014	TMED7	-
300	98.42	kd	CGS001-79733	E2F8	-
301	98.42	kd	CGS001-10451	VAV3	Rho guanine nucleotide exchange factors
302	98.41	kd	CGS001-8508	NIPSNAP1	-
303	98.41	kd	CGS001-57594	HOMEZ	Homeoboxes / ZF class
304	98.38	kd	CGS001-11343	MGLL	Endocannabinoid turnover
305	98.37	kd	CGS001-7297	TYK2	Janus kinase (JakA) family
306	98.37	kd	CGS001-6285	S100B	EF-hand domain containing
307	98.36	kd	CGS001-51002	TPRKB	-
308	98.36	kd	CGS001-6757	SSX2	-
309	98.32	cc		HIV protease inhibitor	-
310	98.32	cp	BRD-K65786282	CGP-7930	GABA receptor modulator
311	98.32	kd	CGS001-79960	PHF17	-
312	98.32	kd	CGS001-2308	FOXO1	Forkhead boxes
313	98.31	cp	BRD-K79131256	albendazole	Anthelmintic
314	98.31	cp	BRD-A55393291	testosterone	Androgen receptor agonist
315	98.3	oe	ccsbBroad304_02778	TGDS	Short chain dehydrogenase/reductase superfamily / Extended SDR fold
316	98.29	oe	ccsbBroad304_08386	SMOX	-
317	98.29	kd	CGS001-55366	LGR4	GPCR / Class A : Orphans
318	98.29	oe	ccsbBroad304_06801	PSMB10	Proteasome (prosome, macropain) subunits
319	98.29	cp	BRD-K78959463	FPL-64176	Calcium channel activator
320	98.26	cp	BRD-K20338176	cefaclor	Bacterial cell wall synthesis inhibitor
321	98.26	kd	CGS001-4548	MTR	-
322	98.24	kd	CGS001-7381	UQCRB	Mitochondrial respiratory chain complex / Complex III
323	98.23	kd	CGS001-283450	C12ORF51	-
324	98.22	kd	CGS001-55504	TNFRSF19	Tumour necrosis factor (TNF) receptor family
325	98.21	cp	BRD-K51941867	LM-1685	Cyclooxygenase inhibitor
326	98.19	oe	ccsbBroad304_01977	AOC3	Oxidoreductases
327	98.18	kd	CGS001-6775	STAT4	SH2 domain containing
328	98.15	kd	CGS001-5915	RARB	Retinoic acid receptors
329	98.15	oe	ccsbBroad304_07183	BRPF1	Non-enzymatic BRD containing proteins
330	98.14	oe	ccsbBroad304_07097	TRAF1	-
331	98.13	cp	BRD-K82484965	carmoxirole	Dopamine receptor agonist
332	98.11	kd	CGS001-5584	PRKCI	Iota subfamily
333	98.11	kd	CGS001-1374	CPT1A	-
334	98.1	oe	ccsbBroad304_01650	TCEA1	General transcription factors
335	98.1	cp	BRD-K99447003	enalaprilat	ACE inhibitor
336	98.1	oe	ccsbBroad304_00155	CCND1	-
337	98.08	kd	CGS001-117196	MRGPRX4	GPCR / Class A : Orphans
338	98.08	cp	BRD-K93280214	gabazine	GABA receptor antagonist
339	98.07	kd	CGS001-3385	ICAM3	CD molecules
340	98.07	cp	BRD-K83963101	MLN-8054	Aurora kinase inhibitor
341	98.06	cp	BRD-K56450366	NSC-94258	Antineoplastic
342	98.06	oe	ccsbBroad304_00841	IKBKB	IKK family
343	98.06	oe	ccsbBroad304_02440	PPIE	RNA binding motif (RRM) containing
344	98.05	kd	CGS001-147694	ZNF548	Zinc fingers, C2H2-type
345	98.05	kd	CGS001-8349	HIST2H2BE	Histones / Replication-dependent
346	98.05	kd	CGS001-8220	DGCR14	-
347	98.04	cp	BRD-K83636919	entacapone	Catechol O methyltransferase inhibitor
348	98.03	cp	BRD-K55468218	spiperone	Dopamine receptor antagonist
349	98.01	kd	CGS001-1677	DFFB	-
350	98.01	oe	ccsbBroad304_02738	RRS1	-
351	98	kd	CGS001-3691	ITGB4	Integrins
352	97.99	cp	BRD-K21971034	OM-137	Aurora kinase inhibitor
353	97.99	cp	BRD-K60230970	MG-132	Proteasome inhibitor
354	97.99	cp	BRD-A24228527	ofloxacin	Bacterial DNA gyrase inhibitor
355	97.97	kd	CGS001-25793	FBXO7	F-boxes / other
356	97.96	cc		HSP inhibitor	-
357	97.96	cp	BRD-K82731415	olomoucine	CDK inhibitor
358	97.95	cp	BRD-K61314889	IWR-1-ENDO	PARP inhibitor
359	97.94	cp	BRD-A14985772	ascorbyl-palmitate	antioxidant
360	97.93	kd	CGS001-5049	PAFAH1B2	-
361	97.92	oe	ccsbBroad304_03934	LEPRE1	-
362	97.87	oe	ccsbBroad304_07582	NET1	Rho guanine nucleotide exchange factors
363	97.85	kd	CGS001-55810	FOXJ2	Forkhead boxes
364	97.84	kd	CGS001-3177	SLC29A2	SLC29 family
365	97.82	oe	ccsbBroad304_03357	RASD1	-
366	97.82	oe	ccsbBroad304_00349	COX4I1	Mitochondrial respiratory chain complex
367	97.82	oe	ccsbBroad304_07678	ZNF266	Zinc fingers, C2H2-type
368	97.8	kd	CGS001-55770	EXOC2	-
369	97.77	kd	CGS001-23200	ATP11B	Phospholipid-transporting ATPases
370	97.76	kd	CGS001-224	ALDH3A2	Aldehyde dehydrogenases
371	97.74	kd	CGS001-7272	TTK	TTK family
372	97.74	kd	CGS001-4677	NARS	Aminoacyl tRNA synthetases / Class II
373	97.74	cp	BRD-K37456065	VU-0365114-2	M5 modulator
374	97.73	cp	BRD-K48923948	BMS-641988	Androgen receptor antagonist
375	97.7	kd	CGS001-3159	HMGA1	High-mobility group / Canonical
376	97.69	oe	ccsbBroad304_00510	EPHX2	-
377	97.69	oe	ccsbBroad304_03591	ETNK1	-
378	97.68	kd	CGS001-51599	LSR	Immunoglobulin superfamily / Immunoglobulin-like domain containing
379	97.65	kd	CGS001-5734	PTGER4	GPCR / Class A : Prostanoid receptors
380	97.64	cp	BRD-K43236057	piceid	ICAM1 inhibitor
381	97.64	cp	BRD-K78659596	MLN-2238	Proteasome inhibitor
382	97.62	kd	CGS001-338557	O3FAR1	-
383	97.6	cp	BRD-K80970344	pyrrolidine-dithiocarbamate	NFkB pathway inhibitor
384	97.58	oe	ccsbBroad304_08282	ATP6V1D	ATPases / V-type
385	97.57	cp	BRD-K08703257	3-amino-benzamide	PARP inhibitor
386	97.56	kd	CGS001-5015	OTX2	Homeoboxes / PRD class
387	97.56	kd	CGS001-1387	CREBBP	Chromatin-modifying enzymes / K-acetyltransferases
388	97.56	kd	CGS001-8312	AXIN1	Serine/threonine phosphatases / Protein phosphatase 1, regulatory subunits
389	97.55	oe	ccsbBroad304_01144	PAK1	PAKA subfamily
390	97.55	kd	CGS001-333929	SNAI3	Snail homologs
391	97.51	kd	CGS001-117608	ZNF354B	Zinc fingers, C2H2-type
392	97.51	kd	CGS001-8835	SOCS2	SH2 domain containing
393	97.51	kd	CGS001-6257	RXRB	Retinoid X receptors
394	97.5	oe	ccsbBroad304_00023	ADA	Adenosine turnover
395	97.49	oe	ccsbBroad304_02276	MVP	-
396	97.49	oe	ccsbBroad304_01820	ZNF217	Zinc fingers, C2H2-type
397	97.47	oe	ccsbBroad304_03573	BRF2	-
398	97.46	oe	ccsbBroad304_01674	TIMP4	-
399	97.46	cp	BRD-A91555231	norepinephrine	Adrenergic receptor agonist
400	97.44	kd	CGS001-7483	WNT9A	Wingless-type MMTV integration sites
401	97.44	oe	ccsbBroad304_00392	CTLA4	CD molecules
402	97.43	kd	CGS001-55847	CISD1	CDGSH iron sulfur domain containing
403	97.42	cp	BRD-K93095519	SJ-172550	MDM inhibitor
404	97.37	kd	CGS001-134864	TAAR1	GPCR / Class A : Trace amine associated receptors
405	97.31	cp	BRD-K72264770	QW-BI-011	Histone lysine methyltransferase inhibitor
406	97.31	oe	ccsbBroad304_00278	CDK5	Cyclin-dependent kinases, CDK5 subfamily
407	97.31	oe	ccsbBroad304_02601	RAB31	RAB, member RAS oncogene
408	97.3	kd	CGS001-7852	CXCR4	Chemokine receptors
409	97.29	kd	CGS001-5836	PYGL	Glycogen phosphorylases
410	97.25	kd	CGS001-51176	LEF1	-
411	97.24	oe	ccsbBroad304_06294	GNAZ	-
412	97.23	oe	ccsbBroad304_03191	NOSIP	-
413	97.22	kd	CGS001-162655	ZNF519	Zinc fingers, C2H2-type
414	97.22	oe	ccsbBroad304_01204	PIK3CD	Phosphatidylinositol kinases
415	97.19	cp	BRD-K43764301	dexketoprofen	Cyclooxygenase inhibitor
416	97.19	kd	CGS001-59286	UBL5	-
417	97.18	cp	BRD-A37052580	physostigmine	Acetylcholinesterase inhibitor
418	97.18	kd	CGS001-5831	PYCR1	-
419	97.18	oe	ccsbBroad304_00746	HLA-DRB5	Immunoglobulin superfamily / C1-set domain containing
420	97.17	cp	BRD-A29426959	carbinoxamine	Histamine receptor antagonist
421	97.16	kd	CGS001-2793	GNGT2	-
422	97.16	kd	CGS001-1983	EIF5	-
423	97.13	oe	ccsbBroad304_01960	CASK	CASK family
424	97.11	kd	CGS001-567	B2M	Immunoglobulin superfamily / C1-set domain containing
425	97.1	oe	ccsbBroad304_01203	PIM1	PIM family
426	97.09	kd	CGS001-7132	TNFRSF1A	Tumour necrosis factor (TNF) receptor family
427	97.08	oe	ccsbBroad304_00650	GNA11	-
428	97.06	oe	ccsbBroad304_07759	PWP1	WD repeat domain containing
429	97.06	oe	ccsbBroad304_06928	SDHB	Mitochondrial respiratory chain complex / Complex II
430	97.05	kd	CGS001-147837	ZNF563	Zinc fingers, C2H2-type
431	97.04	oe	ccsbBroad304_05907	BUB1B	Bub family
432	97.02	kd	CGS001-22938	SNW1	-
433	97.02	kd	CGS001-861	RUNX1	-
434	97.02	kd	CGS001-54442	KCTD5	-
435	97.02	cp	BRD-A53952395	prilocaine	Local anesthetic
436	97.01	kd	CGS001-25805	BAMBI	-
437	97	kd	CGS001-3575	IL7R	IL-2 receptor family
438	96.98	oe	ccsbBroad304_03461	ZNF562	Zinc fingers, C2H2-type
439	96.97	cp	BRD-K01095011	finasteride	5-alpha reductase inhibitor
440	96.97	kd	CGS001-3115	HLA-DPB1	Immunoglobulin superfamily / C1-set domain containing
441	96.95	kd	CGS001-5564	PRKAB1	AMPK subfamily
442	96.93	cp	BRD-K70511574	sunitinib	PLK inhibitor
443	96.92	oe	ccsbBroad304_07981	SENP6	Ulp1 endopeptidase
444	96.92	kd	CGS001-474354	LRRC18	-
445	96.9	oe	ccsbBroad304_03113	DSE	-
446	96.89	kd	CGS001-1951	CELSR3	Cadherins / Major cadherins
447	96.86	cp	BRD-K37846922	3,3'-diindolylmethane	CHK inhibitor
448	96.86	cp	BRD-A68631409	evodiamine	ATPase inhibitor
449	96.85	kd	CGS001-80818	ZNF436	Zinc fingers, C2H2-type
450	96.85	oe	ccsbBroad304_00424	DBI	-
451	96.84	oe	ccsbBroad304_08786	ZNF350	Zinc fingers, C2H2-type
452	96.82	kd	CGS001-1445	CSK	Csk family
453	96.81	cp	BRD-A79981887	midodrine	Adrenergic receptor agonist
454	96.81	kd	CGS001-23338	PHF15	-
455	96.79	kd	CGS001-64240	ABCG5	ATP binding cassette transporters / subfamily G
456	96.73	kd	CGS001-629	CFB	Complement system
457	96.71	oe	ccsbBroad304_02737	JMJD6	-
458	96.69	cp	BRD-K41859756	NVP-AUY922	HSP inhibitor
459	96.68	kd	CGS001-51655	RASD1	-
460	96.66	oe	ccsbBroad304_06785	PRSS2	Serine peptidases
461	96.65	cp	BRD-A24543851	nornicotine	Acetylcholine receptor agonist
462	96.65	cp	BRD-K40530731	hyoscyamine	Acetylcholine receptor antagonist
463	96.65	kd	CGS001-51027	BOLA1	-
464	96.62	cp	BRD-K53972329	ruxolitinib	JAK inhibitor
465	96.62	kd	CGS001-58497	PRUNE	-
466	96.62	oe	ccsbBroad304_03739	NRIP3	-
467	96.62	oe	ccsbBroad304_06424	IFI16	-
468	96.62	cp	BRD-K80527266	triacsin-c	Adrenergic receptor antagonist
469	96.61	cp	BRD-K40227168	vinburnine	Adrenergic receptor antagonist
470	96.6	oe	ccsbBroad304_06098	DHCR24	-
471	96.6	cp	BRD-K35687265	ON-01910	PLK inhibitor
472	96.59	oe	ccsbBroad304_02448	UBE2E3	Ubiquitin-conjugating enzymes E2
473	96.58	kd	CGS001-4043	LRPAP1	-
474	96.57	oe	ccsbBroad304_08203	LAP3	Leucyl aminopeptidase
475	96.57	kd	CGS001-54107	POLE3	DNA polymerases
476	96.56	kd	CGS001-7465	WEE1	WEE family
477	96.55	kd	CGS001-866	SERPINA6	Serine (or cysteine) peptidase inhibitors
478	96.55	kd	CGS001-51451	LCMT1	-
479	96.51	cp	BRD-A19500257	geldanamycin	HSP inhibitor
480	96.5	kd	CGS001-5236	PGM1	-
481	96.5	kd	CGS001-50814	NSDHL	Short chain dehydrogenase/reductase superfamily / Extended SDR fold
482	96.49	cp	BRD-K08109516	L-701324	Glutamate receptor antagonist
483	96.49	kd	CGS001-6659	SOX4	SRY (sex determining region Y)-boxes
484	96.49	oe	ccsbBroad304_03340	LSR	Immunoglobulin superfamily / Immunoglobulin-like domain containing
485	96.48	oe	ccsbBroad304_03308	YTHDF2	-
486	96.48	oe	ccsbBroad304_12059	ING3	Zinc fingers, PHD-type
487	96.47	kd	CGS001-5601	MAPK9	MAPK:JNK subfamily
488	96.47	kd	CGS001-10957	PNRC1	-
489	96.47	kd	CGS001-22809	ATF5	basic leucine zipper proteins
490	96.46	kd	CGS001-80714	PBX4	Homeoboxes / TALE class
491	96.45	kd	CGS001-10401	PIAS3	Zinc fingers, MIZ-type
492	96.42	kd	CGS001-5583	PRKCH	Eta subfamily
493	96.39	kd	CGS001-716	C1S	Complement system
494	96.37	kd	CGS001-3976	LIF	-
495	96.35	oe	ccsbBroad304_09345	TIMM50	Serine/threonine phosphatases / CTD aspartate-based phosphatases
496	96.32	kd	CGS001-6197	RPS6KA3	RSK subfamily
497	96.31	cp	BRD-K46068882	eugenitol	Bacterial quorum sensing inhibitor
498	96.31	kd	CGS001-10608	MXD4	Basic helix-loop-helix proteins
499	96.31	kd	CGS001-27109	ATP5S	-
500	96.29	kd	CGS001-11113	CIT	Other DMPK family kinases
501	96.25	oe	ccsbBroad304_05142	OLIG3	Basic helix-loop-helix proteins
502	96.24	cp	BRD-K74765201	tomelukast	Leukotriene receptor antagonist
503	96.23	kd	CGS001-7536	SF1	Zinc fingers, CCHC domain containing
504	96.21	kd	CGS001-388585	HES5	Basic helix-loop-helix proteins
505	96.21	kd	CGS001-2842	GPR19	GPCR / Class A : Orphans
506	96.19	cp	BRD-K64610608	EMF-bca1-57	caspase inhibitor
507	96.19	kd	CGS001-624	BDKRB2	Bradykinin receptors
508	96.18	oe	ccsbBroad304_02446	TADA3	-
509	96.15	kd	CGS001-83593	RASSF5	-
510	96.15	cp	BRD-K08273968	griseofulvin	Tubulin inhibitor
511	96.13	kd	CGS001-55893	ZNF395	Zinc fingers, C2H2-type
512	96.12	kd	CGS001-23161	SNX13	Sorting nexins
513	96.12	kd	CGS001-1852	DUSP9	Protein tyrosine phosphatases / Class I Cys-based PTPs : MAP kinase phosphatases
514	96.1	cp	BRD-A91699651	chloroquine	Antimalarial
515	96.09	kd	CGS001-9817	KEAP1	Kelch-like proteins
516	96.08	cp	BRD-K96134740	kitasamycin	Protein synthesis inhibitor
517	96.08	kd	CGS001-9181	ARHGEF2	Rho guanine nucleotide exchange factors
518	96.06	kd	CGS001-8323	FZD6	GPCR / Class F : Frizzled receptors
519	96.02	cp	BRD-K86003836	flubendazole	Tubulin inhibitor
520	96.01	cp	BRD-A03359064	ICI-89406	Adrenergic receptor antagonist
521	96	cp	BRD-A11007541	BCI-hydrochloride	Protein phosphatase inhibitor
522	95.98	cp	BRD-A07395371	esmolol	Adrenergic receptor antagonist
523	95.94	cp	BRD-K00317371	RITA	MDM inhibitor
524	95.93	cp	BRD-K64935403	ebelactone-b	Lipase inhibitor
525	95.9	kd	CGS001-1545	CYP1B1	Cytochrome P450s
526	95.9	oe	ccsbBroad304_07688	FAM114A2	-
527	95.89	kd	CGS001-5029	P2RY2	GPCR / Class A : Purinergic receptors, P2Y
528	95.88	kd	CGS001-126295	ZNF57	Zinc fingers, C2H2-type
529	95.88	cp	BRD-K91623615	ABT-751	Tubulin inhibitor
530	95.87	kd	CGS001-23012	STK38L	NDR family
531	95.85	oe	ccsbBroad304_06645	NQO2	-
532	95.85	cp	BRD-K82109576	vincristine	Tubulin inhibitor
533	95.84	cp	BRD-K23875128	RHO-kinase-inhibitor-III[rockout]	Rho associated kinase inhibitor
534	95.83	oe	ccsbBroad304_02052	KYNU	-
535	95.83	cp	BRD-K50720187	flupirtine	Glutamate receptor antagonist
536	95.81	kd	CGS001-134391	GPR151	GPCR / Class A : Orphans
537	95.8	kd	CGS001-211	ALAS1	-
538	95.79	oe	ccsbBroad304_02466	ARPC1A	Actin related protein 2/3 complex subunits
539	95.75	kd	CGS001-9500	MAGED1	-
540	95.74	cp	BRD-K70301876	escitalopram	Selective serotonin reuptake inhibitor (SSRI)
541	95.73	kd	CGS001-8896	BUD31	-
542	95.73	cp	BRD-K34098590	tienilic-acid	Sodium/potassium/chloride transporter inhibitor
543	95.72	cp	BRD-K78599730	manumycin-a	Farnesyltransferase inhibitor
544	95.71	kd	CGS001-8204	NRIP1	-
545	95.69	oe	ccsbBroad304_07565	RBM6	G patch domain containing
546	95.69	oe	ccsbBroad304_00231	CBFB	-
547	95.69	kd	CGS001-10472	ZNF238	-
548	95.67	kd	CGS001-8148	TAF15	RNA binding motif (RRM) containing
549	95.65	kd	CGS001-8531	CSDA	-
550	95.65	oe	ccsbBroad304_10024	ZNF680	Zinc fingers, C2H2-type
551	95.62	kd	CGS001-1606	DGKA	EF-hand domain containing
552	95.59	kd	CGS001-163486	DENND1B	DENN/MADD domain containing
553	95.57	kd	CGS001-4688	NCF2	Tetratricopeptide (TTC) repeat domain containing
554	95.57	kd	CGS001-8227	AKAP17A	A-kinase anchor proteins
555	95.52	kd	CGS001-2241	FER	Serine/threonine phosphatases / Protein phosphatase 1, regulatory subunits
556	95.49	cp	BRD-K11630072	carmofur	Thymidylate synthase inhibitor
557	95.47	cp	BRD-K37720887	SB-525334	TGF beta receptor inhibitor
558	95.47	kd	CGS001-64219	PJA1	RING-type (C3HC4) zinc fingers
559	95.45	cc		Tubulin inhibitor	-
560	95.45	cp	BRD-K36638830	anabasine	Acetylcholine receptor agonist
561	95.44	kd	CGS001-11000	SLC27A3	SLC27 family of fatty acid transporters
562	95.44	cp	BRD-A67373739	AICA-ribonucleotide	AMPK activator
563	95.43	kd	CGS001-148156	ZNF558	Zinc fingers, C2H2-type
564	95.42	kd	CGS001-9975	NR1D2	Rev-Erb receptors
565	95.42	kd	CGS001-2159	F10	Chymotrypsin
566	95.39	kd	CGS001-5096	PCCB	Carboxylases
567	95.37	kd	CGS001-3688	ITGB1	Integrins
568	95.35	cp	BRD-K31627533	rimexolone	Glucocorticoid receptor agonist
569	95.35	cp	BRD-K34092021	arvanil	TRPV agonist
570	95.34	kd	CGS001-23212	RRS1	-
571	95.34	kd	CGS001-9702	CEP57	-
572	95.34	kd	CGS001-717	C2	Complement system
573	95.33	cp	BRD-K68095457	palmitoylethanolamide	Cannabinoid receptor agonist
574	95.32	kd	CGS001-80351	TNKS2	Ankyrin repeat domain containing
575	95.31	cp	BRD-K52662033	lidocaine	Histamine receptor agonist
576	95.3	cc		Glycogen synthase kinase inhibitor	-
577	95.29	kd	CGS001-6347	CCL2	Chemokine ligands
578	95.28	kd	CGS001-124641	OVCA2	-
579	95.27	oe	ccsbBroad304_06013	CLPTM1	-
580	95.27	kd	CGS001-7189	TRAF6	RING-type (C3HC4) zinc fingers
581	95.23	oe	ccsbBroad304_00843	IL1B	Interleukins and interleukin receptors
582	95.2	kd	CGS001-6558	SLC12A2	SLC12 family of cation-coupled chloride transporters
583	95.2	kd	CGS001-56834	GPR137	GPCR / Unclassified : 7TM orphan receptors
584	95.17	oe	ccsbBroad304_02128	GPR55	GPCR / Class A : Orphans
585	95.15	oe	ccsbBroad304_01388	RELB	NFkappaB transcription factor family
586	95.13	kd	CGS001-444	ASPH	-
587	95.1	cp	BRD-K16233984	eriochrome-black-t	Azo dye
588	95.1	kd	CGS001-6198	RPS6KB1	p70 subfamily
589	95.1	kd	CGS001-5576	PRKAR2A	Protein kinase A
590	95.09	cp	BRD-K35498378	alrestatin	Aldose reductase inhibitor
591	95.07	kd	CGS001-5428	POLG	DNA polymerases
592	95.05	cp	BRD-K89046952	ciclacillin	Bacterial cell wall synthesis inhibitor
593	95.04	kd	CGS001-5277	PIGA	Glycosyltransferase group 1 domain containing
594	95.02	cp	BRD-K66956375	oleoylethanolamide	Cannabinoid receptor agonist
595	95.01	kd	CGS001-3995	FADS3	Fatty acid desaturases
596	95	oe	ccsbBroad304_04619	GNG8	-
597	94.96	cp	BRD-K67080878	milrinone	Phosphodiesterase inhibitor
598	94.95	cp	BRD-K05396879	15-delta-prostaglandin-j2	PPAR receptor agonist
599	94.9	cp	BRD-A94793051	gestrinone	Progesterone receptor antagonist
600	94.89	oe	ccsbBroad304_09745	ZNF519	Zinc fingers, C2H2-type
601	94.87	kd	CGS001-7292	TNFSF4	CD molecules
602	94.85	oe	ccsbBroad304_06172	EPS8	-
603	94.81	oe	ccsbBroad304_04170	PANK2	-
604	94.81	kd	CGS001-8651	SOCS1	SH2 domain containing
605	94.79	cp	BRD-K46435977	valaciclovir	DNA polymerase inhibitor
606	94.78	cp	BRD-A98702003	carbenoxolone	11-beta-HSD1 inhibitor
607	94.77	cp	BRD-K26997899	SA-792574	Microtubule inhibitor
608	94.75	cp	BRD-K85383046	IAA-94	Chloride channel blocker
609	94.71	cp	BRD-A56359832	zileuton	Leukotriene inhibitor
610	94.71	kd	CGS001-2731	GLDC	-
611	94.7	kd	CGS001-6890	TAP1	ATP binding cassette transporters / subfamily B
612	94.69	kd	CGS001-1017	CDK2	Cyclin-dependent kinases, CDK1 subfamily
613	94.68	cp	BRD-K71799949	carbamazepine	Carboxamide antiepileptic
614	94.67	cp	BRD-K95609758	BMS-191011	Potassium channel activator
615	94.66	kd	CGS001-9575	CLOCK	Histone acetyltransferases
616	94.64	cp	BRD-K43797669	genistein	Tyrosine kinase inhibitor
617	94.63	cp	BRD-M30523314	vinorelbine	Tubulin inhibitor
618	94.62	kd	CGS001-3964	LGALS8	Lectins, galactoside-binding
619	94.61	cp	BRD-K82983861	GW-0742	PPAR receptor agonist
620	94.61	kd	CGS001-6822	SULT2A1	Sulfotransferases, cytosolic
621	94.61	oe	ccsbBroad304_02322	ZNF263	Zinc fingers, C2H2-type
622	94.61	oe	ccsbBroad304_00962	SMAD4	SMADs
623	94.6	cp	BRD-A36707673	hydroxycholesterol	LXR agonist
624	94.59	kd	CGS001-5696	PSMB8	Proteasome (prosome, macropain) subunits
625	94.54	oe	ccsbBroad304_04054	PHF23	Zinc fingers, PHD-type
626	94.51	kd	CGS001-837	CASP4	Caspases
627	94.5	cp	BRD-K38323065	phenacetin	Cyclooxygenase inhibitor
628	94.49	oe	ccsbBroad304_13975	TYRO3	Type XI RTKs: TAM (TYRO3-, AXL- and MER-TK) receptor family
629	94.47	kd	CGS001-57326	PBXIP1	-
630	94.46	cp	BRD-K35723520	darinaparsin	Apoptosis stimulant
631	94.45	cp	BRD-A13807286	HA-14-1	BCL inhibitor
632	94.43	cp	BRD-K23922020	arecaidine	Acetylcholine receptor agonist
633	94.41	kd	CGS001-56848	SPHK2	Sphingosine kinase
634	94.39	oe	ccsbBroad304_01447	RPS6KA3	RSK subfamily
635	94.37	kd	CGS001-5289	PIK3C3	Phosphatidylinositol 3-kinase family
636	94.37	cp	BRD-K72093121	vidarabine	Antiviral
637	94.36	oe	ccsbBroad304_02026	NRP1	CD molecules
638	94.34	kd	CGS001-6621	SNAPC4	-
639	94.33	cp	BRD-K51485625	ritonavir	HIV protease inhibitor
640	94.32	kd	CGS001-5782	PTPN12	Protein tyrosine phosphatases / Class I Cys-based PTPs : Non-receptor
641	94.3	oe	ccsbBroad304_01760	USP1	Ubiquitin-specific peptidases
642	94.29	cp	BRD-A43930669	L-368899	Oxytocin receptor antagonist
643	94.27	kd	CGS001-27336	HTATSF1	RNA binding motif (RRM) containing
644	94.25	cp	BRD-A06352508	SB-218078	CHK inhibitor
645	94.24	cp	BRD-A35108200	dexamethasone	Glucocorticoid receptor agonist
646	94.21	kd	CGS001-9943	OXSR1	FRAY subfamily
647	94.18	kd	CGS001-10929	SRSF8	Serine/arginine-rich splicing factors
648	94.18	kd	CGS001-3456	IFNB1	Interferons
649	94.17	kd	CGS001-9826	ARHGEF11	Rho guanine nucleotide exchange factors
650	94.15	cp	BRD-K87991767	umbelliferone	Cyclooxygenase inhibitor
651	94.14	kd	CGS001-58528	RRAGD	-
652	94.12	cc		Akt Signaling GOF	-
653	94.11	kd	CGS001-2937	GSS	-
654	94.1	cp	BRD-K79404599	enzastaurin	PKC inhibitor
655	94.07	kd	CGS001-9833	MELK	MELK subfamily
656	94.04	cp	BRD-A49765801	fludroxycortide	Glucocorticoid receptor agonist
657	94.04	kd	CGS001-6510	SLC1A5	Alanine/serine/cysteine transporter subfamily
658	94.03	kd	CGS001-79796	ALG9	Dolichyl D-mannosyl phosphate dependent mannosyltransferases
659	94	kd	CGS001-4773	NFATC2	Nuclear factor of activated T-cells
660	94	oe	ccsbBroad304_01013	MIF	-
661	93.96	kd	CGS001-339327	ZNF546	Zinc fingers, C2H2-type
662	93.96	kd	CGS001-9915	ARNT2	Basic helix-loop-helix proteins
663	93.93	kd	CGS001-3783	KCNN4	Calcium-activated potassium channels
664	93.9	cp	BRD-K65503129	HSP90-inhibitor	HSP inhibitor
665	93.9	kd	CGS001-3486	IGFBP3	insulin-like growth factor (IGF) binding proteins
666	93.9	cp	BRD-K15262564	mupirocin	Isoleucyl-tRNA synthetase inhibitor
667	93.88	oe	ccsbBroad304_08453	PPP2R3C	Serine/threonine phosphatases / Protein phosphatase 2, regulatory subunits
668	93.88	kd	CGS001-1675	CFD	Complement system
669	93.88	kd	CGS001-571	BACH1	BTB/POZ domain containing
670	93.85	cp	BRD-K13819402	desoxypeganine	Acetylcholinesterase inhibitor
671	93.83	kd	CGS001-53340	SPA17	-
672	93.82	cp	BRD-K29530284	amlexanox	Histamine receptor modulator
673	93.8	kd	CGS001-2920	CXCL2	Endogenous ligands
674	93.77	oe	ccsbBroad304_01143	PAFAH1B3	-
675	93.73	kd	CGS001-64805	P2RY12	GPCR / Class A : Purinergic receptors, P2Y
676	93.73	kd	CGS001-50846	DHH	-
677	93.7	kd	CGS001-5290	PIK3CA	Phosphatidylinositol kinases
678	93.62	oe	ccsbBroad304_06209	FGF9	Endogenous ligands
679	93.61	cp	BRD-K74402642	NSC-632839	Ubiquitin specific protease inhibitor
680	93.6	cp	BRD-M47937986	cefatrizine	Bacterial cell wall synthesis inhibitor
681	93.6	cp	BRD-K15935639	z-leu3-VS	Proteasome inhibitor
682	93.59	kd	CGS001-3949	LDLR	Low density lipoprotein receptors
683	93.58	cp	BRD-K00959089	thenoyltrifluoroacetone	Chelating agent
684	93.57	kd	CGS001-55054	ATG16L1	WD repeat domain containing
685	93.56	kd	CGS001-6794	STK11	LKB subfamily
686	93.52	oe	ccsbBroad304_06975	SMARCC2	-
687	93.5	kd	CGS001-6773	STAT2	SH2 domain containing
688	93.5	kd	CGS001-4190	MDH1	-
689	93.5	cp	BRD-K96354014	nifedipine	Calcium channel blocker
690	93.49	kd	CGS001-51335	NGRN	-
691	93.46	cp	BRD-K03670461	tyrphostin-AG-82	EGFR inhibitor
692	93.43	oe	ccsbBroad304_09657	PHF13	Zinc fingers, PHD-type
693	93.43	kd	CGS001-5037	PEBP1	-
694	93.43	kd	CGS001-389421	LIN28B	-
695	93.42	kd	CGS001-801	CALM1	EF-hand domain containing
696	93.42	cp	BRD-K12539581	nocodazole	Tubulin inhibitor
697	93.38	kd	CGS001-10276	NET1	Rho guanine nucleotide exchange factors
698	93.37	kd	CGS001-1356	CP	-
699	93.35	kd	CGS001-6664	SOX11	SRY (sex determining region Y)-boxes
700	93.35	oe	ccsbBroad304_09225	BUD13	-
701	93.34	oe	ccsbBroad304_05941	CBR3	Short chain dehydrogenase/reductase superfamily / Classical SDR fold cluster 1
702	93.28	kd	CGS001-397	ARHGDIB	Endogenous ligands
703	93.27	oe	ccsbBroad304_03640	CEP72	-
704	93.26	kd	CGS001-344387	CDKL4	Cyclin-dependent kinases
705	93.19	kd	CGS001-10128	LRPPRC	-
706	93.18	kd	CGS001-9618	TRAF4	RING-type (C3HC4) zinc fingers
707	93.17	cp	BRD-K84566043	fenpiverinium	Acetylcholine receptor antagonist
708	93.13	oe	ccsbBroad304_06675	SLC22A18	Orphan or poorly characterized SLC22 family members
709	93.13	kd	CGS001-8766	RAB11A	RAB, member RAS oncogene
710	93.13	kd	CGS001-648	BMI1	Polycomb group ring fingers
711	93.12	cp	BRD-A64977602	mirtazapine	Adrenergic receptor antagonist
712	93.12	oe	ccsbBroad304_01163	PDHA1	-
713	93.1	kd	CGS001-10606	PAICS	-
714	93.09	cp	BRD-K41170226	deoxycholic-acid	G protein-coupled receptor agonist
715	93.03	kd	CGS001-1892	ECHS1	-
716	93.01	cp	BRD-A25775766	securinine	GABA receptor antagonist
717	92.95	cp	BRD-K37130656	rivaroxaban	Coagulation inhibitor
718	92.94	kd	CGS001-367	AR	Nuclear hormone receptors
719	92.92	cp	BRD-K33396764	alpha-linolenic-acid	Omega 3 fatty acid stimulant
720	92.92	kd	CGS001-9447	AIM2	-
721	92.92	oe	ccsbBroad304_00225	CAT	-
722	92.9	cp	BRD-A90131694	alclometasone	Glucocorticoid receptor agonist
723	92.9	kd	CGS001-10476	ATP5H	ATPases / F-type
724	92.88	kd	CGS001-80762	NDFIP1	-
725	92.88	kd	CGS001-3630	INS	-
726	92.85	oe	ccsbBroad304_01787	YES1	Src family
727	92.85	kd	CGS001-32	ACACB	Carboxylases
728	92.84	oe	ccsbBroad304_01374	RAP1A	-
729	92.84	cp	BRD-A74771556	nikkomycin	Chitin inhibitor
730	92.84	cp	BRD-K85925969	zalcitabine	Nucleoside reverse transcriptase inhibitor
731	92.84	kd	CGS001-6335	SCN9A	Voltage-gated sodium channels
732	92.84	kd	CGS001-79603	CERS4	Homeoboxes / CERS class
733	92.81	cp	BRD-K37792168	denbufylline	Phosphodiesterase inhibitor
734	92.79	kd	CGS001-6812	STXBP1	-
735	92.79	kd	CGS001-2244	FGB	Endogenous ligands
736	92.78	kd	CGS001-516	ATP5G1	ATPases / F-type
737	92.77	kd	CGS001-92595	ZNF764	Zinc fingers, C2H2-type
738	92.76	cc		EMSY complex LOF	-
739	92.76	oe	ccsbBroad304_05005	ZNF582	Zinc fingers, C2H2-type
740	92.76	oe	ccsbBroad304_03683	APOM	Apolipoproteins
741	92.74	oe	ccsbBroad304_00277	CDK4	Cyclin-dependent kinases, CDK4 subfamily
742	92.74	kd	CGS001-162239	ZFP1	Zinc fingers, C2H2-type
743	92.7	oe	ccsbBroad304_10427	DHX8	DEAH-boxes
744	92.7	kd	CGS001-199704	ZNF585A	Zinc fingers, C2H2-type
745	92.67	cp	BRD-K22096725	ALW-II-49-7	Ephrin inhibitor
746	92.66	kd	CGS001-10553	HTATIP2	Short chain dehydrogenase/reductase superfamily / Atypical members
747	92.65	kd	CGS001-285267	ZNF619	Zinc fingers, C2H2-type
748	92.61	cp	BRD-A58955223	sulforaphane	Antineoplastic
749	92.6	cp	BRD-A02180903	betamethasone	Glucocorticoid receptor agonist
750	92.58	oe	ccsbBroad304_01425	RPL22	L ribosomal proteins
751	92.57	oe	ccsbBroad304_02311	ARPC3	Actin related protein 2/3 complex subunits
752	92.56	cp	BRD-K32744045	disulfiram	Aldehyde dehydrogenase inhibitor
753	92.56	kd	CGS001-23252	OTUD3	OTU domain containing
754	92.55	kd	CGS001-662	BNIP1	-
755	92.5	oe	ccsbBroad304_05253	GPR114	Adhesion Class GPCRs
756	92.49	cp	BRD-A29731977	17-hydroxyprogesterone-caproate	progesterone receptor agonist
757	92.48	kd	CGS001-4841	NONO	RNA binding motif (RRM) containing
758	92.45	cp	BRD-K11717138	benzbromarone	Chloride channel blocker
759	92.45	oe	ccsbBroad304_06902	RRM1	Ribonucleoside-diphosphate reductases
760	92.42	oe	ccsbBroad304_00047	AKT2	Akt (Protein kinase B)
761	92.37	kd	CGS001-6648	SOD2	-
762	92.36	cp	BRD-K55591206	epigallocatechin	Nitric oxide synthase inhibitor
763	92.36	kd	CGS001-23380	SRGAP2	Rho GTPase activating proteins
764	92.34	kd	CGS001-10038	PARP2	Poly (ADP-ribose) polymerases
765	92.32	cp	BRD-A41304429	practolol	Adrenergic receptor antagonist
766	92.32	oe	ccsbBroad304_06185	EYA1	Protein tyrosine phosphatases / Asp-based PTPs
767	92.31	kd	CGS001-539	ATP5O	ATPases / F-type
768	92.31	cp	BRD-K83010055	VU-0415374-1	Glutamate receptor modulator
769	92.22	kd	CGS001-51116	MRPS2	Mitochondrial ribosomal proteins / small subunits
770	92.2	kd	CGS001-2896	GRN	-
771	92.2	kd	CGS001-1460	CSNK2B	Casein kinase 2 (CK2) family
772	92.19	cp	BRD-K02607075	tubocurarine	Acetylcholine receptor antagonist
773	92.15	cp	BRD-K38055836	etamivan	Respiratory stimulant
774	92.14	kd	CGS001-3490	IGFBP7	insulin-like growth factor (IGF) binding proteins
775	92.09	kd	CGS001-8517	IKBKG	Zinc fingers, C2HC-type containing
776	92.08	cp	BRD-K15402119	huperzine-a	Acetylcholinesterase inhibitor
777	92.06	kd	CGS001-7453	WARS	Aminoacyl tRNA synthetases / Class I
778	92.05	kd	CGS001-5646	PRSS3	Serine peptidases / Serine peptidases
779	92.04	cp	BRD-K98769987	flumazenil	Benzodiazepine receptor antagonist
780	92.04	kd	CGS001-5451	POU2F1	Homeoboxes / POU class
781	92.03	oe	ccsbBroad304_00554	FGB	Endogenous ligands
782	92.02	oe	ccsbBroad304_00001	NAT1	-
783	92.01	cp	BRD-K40742111	baeomycesic-acid	Lipoxygenase inhibitor
784	92.01	kd	CGS001-9926	LPGAT1	-
785	92	cp	BRD-K32977963	eugenol	Androgen receptor antagonist
786	91.97	kd	CGS001-84433	CARD11	-
787	91.96	kd	CGS001-4798	NFRKB	INO80 complex subunits
788	91.95	cp	BRD-K81528515	nilotinib	ABL inhibitor
789	91.95	kd	CGS001-2056	EPO	Endogenous ligands
790	91.94	kd	CGS001-9319	TRIP13	ATPases / AAA-type
791	91.93	kd	CGS001-10257	ABCC4	ATP binding cassette transporters / subfamily C
792	91.92	kd	CGS001-4194	MDM4	-
793	91.86	oe	ccsbBroad304_03910	CCDC90A	-
794	91.85	cp	BRD-K51730347	diphencyprone	Immunostimulant
795	91.81	oe	ccsbBroad304_07275	PSMG1	-
796	91.79	cp	BRD-K01192156	tyrphostin-AG-112	Protein tyrosine kinase inhibitor
797	91.78	oe	ccsbBroad304_02447	ATP5H	ATPases / F-type
798	91.78	kd	CGS001-26054	SENP6	Ulp1 endopeptidase
799	91.75	cp	BRD-A55484088	BNTX	Opioid receptor antagonist
800	91.72	oe	ccsbBroad304_00679	GPR39	GPCR / Class A : Orphans
801	91.68	kd	CGS001-7580	ZNF32	Zinc fingers, C2H2-type
802	91.67	cp	BRD-A80383043	BRD-A80383043	Glutamate receptor agonist
803	91.67	kd	CGS001-53632	PRKAG3	AMPK subfamily
804	91.63	cp	BRD-K22009844	phenprobamate	Muscle relaxant
805	91.62	oe	ccsbBroad304_07153	ZNF24	Zinc fingers, C2H2-type
806	91.62	cp	BRD-K49657628	tyrphostin-AG-18	EGFR inhibitor
807	91.62	kd	CGS001-604	BCL6	BTB/POZ domain containing
808	91.58	kd	CGS001-7342	UBP1	-
809	91.56	cp	BRD-A09056319	alfuzosin	Adrenergic receptor antagonist
810	91.55	kd	CGS001-6886	TAL1	Basic helix-loop-helix proteins
811	91.53	kd	CGS001-1513	CTSK	Cathepsins
812	91.52	oe	ccsbBroad304_05135	PARP15	-
813	91.51	kd	CGS001-113878	DTX2	RING-type (C3HC4) zinc fingers
814	91.48	kd	CGS001-8609	KLF7	Kruppel-like transcription factors
815	91.46	kd	CGS001-2997	GYS1	Glycosyltransferase group 1 domain containing
816	91.37	cp	BRD-K12516989	zaprinast	Phosphodiesterase inhibitor
817	91.33	cp	BRD-K11107424	tiotidine	Histamine receptor antagonist
818	91.32	cp	BRD-K17415526	tyrphostin-AG-835	Protein tyrosine kinase inhibitor
819	91.26	cp	BRD-A20968261	WAY-213613	Glutamate inhibitor
820	91.15	cp	BRD-K52620403	STO-609	Calmodulin antagonist
821	91.11	cp	BRD-K48692744	NU-1025	PARP inhibitor
822	91.1	cc		PI3K Signaling LOF	-
823	91.1	kd	CGS001-3956	LGALS1	Endogenous ligands
824	91.07	kd	CGS001-3489	IGFBP6	insulin-like growth factor (IGF) binding proteins
825	91.06	kd	CGS001-1376	CPT2	-
826	91.06	oe	ccsbBroad304_10231	SETDB1	Histone methyltransferases (HMTs)
827	91.06	cp	BRD-A09533288	verapamil	Calcium channel blocker
828	91.02	kd	CGS001-694	BTG1	-
829	90.99	cp	BRD-K62206109	VUF-5681	Histamine receptor antagonist
830	90.99	kd	CGS001-23314	SATB2	Homeoboxes / CUT class
831	90.98	oe	ccsbBroad304_03405	CHRAC1	-
832	90.96	kd	CGS001-466	ATF1	basic leucine zipper proteins
833	90.91	oe	ccsbBroad304_09035	COASY	-
834	90.85	kd	CGS001-64324	NSD1	Histone methyltransferases (HMTs)
835	90.83	cp	BRD-K91145395	prostratin	PKC activator
836	90.83	cp	BRD-K05673000	dicloxacillin	Bacterial cell wall synthesis inhibitor
837	90.82	kd	CGS001-8743	TNFSF10	CD molecules
838	90.81	kd	CGS001-7343	UBTF	-
839	90.8	cp	BRD-A29437505	RWJ-21757	TLR agonist
840	90.79	cp	BRD-K04833372	GSK-1904529A	IGF-1 inhibitor
841	90.79	cp	BRD-K32795028	1-benzylimidazole	Thromboxane synthase inhibitor
842	90.73	oe	ccsbBroad304_06236	XRCC6	XRCC DNA Repair
843	90.71	kd	CGS001-5641	LGMN	Legumain
844	90.69	cp	BRD-K82143716	flucytosine	Antifungal
845	90.67	cp	BRD-K41903098	diphenoxylate	Opioid receptor agonist
846	90.67	kd	CGS001-26986	PABPC1	RNA binding motif (RRM) containing
847	90.52	cp	BRD-K06024458	n-arachidonyl-GABA	cannabinoid receptor agonist
848	90.49	kd	CGS001-24138	IFIT5	Tetratricopeptide (TTC) repeat domain containing
849	90.47	kd	CGS001-5931	RBBP7	WD repeat domain containing
850	90.45	cp	BRD-K72024482	MRS-1754	Adenosine receptor antagonist
851	90.45	cp	BRD-K09991945	GSK-3-inhibitor-II	PKC inhibitor
852	90.44	kd	CGS001-3482	IGF2R	CD molecules
853	90.43	cp	BRD-K95655893	MAZ-51	VEGFR inhibitor
854	90.42	kd	CGS001-6884	TAF13	-
855	90.4	cp	BRD-A87606379	nadolol	Adrenergic receptor antagonist
856	90.38	kd	CGS001-57804	POLD4	DNA polymerases
857	90.36	kd	CGS001-259249	MRGPRX1	GPCR / Class A : Orphans
858	90.36	kd	CGS001-10554	AGPAT1	1-acylglycerol-3-phosphate O-acyltransferases
859	90.34	cp	BRD-K64785675	TG100-115	-666
860	90.33	kd	CGS001-1462	VCAN	Immunoglobulin superfamily / V-set domain containing
861	90.31	kd	CGS001-572	BAD	-
862	90.24	cp	BRD-A17448384	beclometasone	Glucocorticoid receptor agonist
863	90.18	cp	BRD-K22631935	neurodazine	Neurogenesis of non-pluripotent C2C12 myoblast inducer
864	90.14	kd	CGS001-90993	CREB3L1	basic leucine zipper proteins
865	90.13	cp	BRD-K26373640	IKK-2-inhibitor	IKK inhibitor
866	90.11	oe	ccsbBroad304_02229	TRAM2	-
867	90.09	kd	CGS001-29937	NENF	-
868	90.08	cp	BRD-K43887077	dopamine	Dopamine receptor agonist
869	90.04	kd	CGS001-1147	CHUK	IKK family
870	90.03	kd	CGS001-84449	ZNF333	Zinc fingers, C2H2-type
871	90.02	kd	CGS001-11011	TLK2	Tousled-like kinase (TLK) family
872	89.98	oe	ccsbBroad304_07245	PPFIBP2	Sterile alpha motif (SAM) domain containing
873	89.98	kd	CGS001-146050	ZSCAN29	Zinc fingers, C2H2-type
874	89.97	oe	ccsbBroad304_03556	SMU1	WD repeat domain containing
875	89.94	kd	CGS001-6434	TRA2B	RNA binding motif (RRM) containing
876	89.92	cp	BRD-K09638361	SA-63133	-666
877	89.92	kd	CGS001-3586	IL10	Interleukins and interleukin receptors
878	89.91	cp	BRD-K70778732	trazodone	Adrenergic receptor antagonist
879	89.88	kd	CGS001-3460	IFNGR2	Interferon receptor family
880	89.8	cp	BRD-K28667196	fillalbin	Increases arterial blood pressure
881	89.78	kd	CGS001-149428	BNIPL	-
882	89.77	kd	CGS001-222545	GPRC6A	GPCR / Class C : Calcium-sensing receptors
883	89.77	cp	BRD-K37865504	LY-2183240	FAAH inhibitor
884	89.75	kd	CGS001-599	BCL2L2	Serine/threonine phosphatases / Protein phosphatase 1, regulatory subunits
885	89.74	oe	ccsbBroad304_02772	ICMT	-
886	89.73	kd	CGS001-8463	TEAD2	-
887	89.73	cp	BRD-K16554956	PTB1	AMPK activator
888	89.72	cp	BRD-U01690642	acetyl-geranyl-cysteine	Isoprenylated protein methylation inhibitor
889	89.71	cp	BRD-K84266862	BRL-50481	Phosphodiesterase inhibitor
890	89.71	kd	CGS001-23463	ICMT	-
891	89.7	oe	ccsbBroad304_01894	HIST1H2AC	Histones / Replication-dependent
892	89.69	kd	CGS001-4208	MEF2C	Myocyte enhancer factors
893	89.68	cp	BRD-K39569857	avrainvillamide-analog-3	nucleophosmin inhibitor
894	89.67	oe	ccsbBroad304_01560	SNAPC1	-
895	89.66	cp	BRD-A67438293	treprostinil	Prostacyclin analog
896	89.63	kd	CGS001-285676	ZNF454	Zinc fingers, C2H2-type
897	89.61	cp	BRD-A35338386	NECA	Adenosine receptor agonist
898	89.6	oe	ccsbBroad304_00883	ISG20	-
899	89.58	cp	BRD-K57179821	crotamiton	Antipruritic
900	89.56	cp	BRD-K05926469	lenalidomide	Antineoplastic
901	89.5	cp	BRD-K65331431	retinyl	vitamin analog
902	89.5	oe	ccsbBroad304_08849	ABCG8	ATP binding cassette transporters / subfamily G
903	89.48	oe	ccsbBroad304_02756	RRP8	-
904	89.48	kd	CGS001-23368	PPP1R13B	Ankyrin repeat domain containing
905	89.44	oe	ccsbBroad304_01281	PRKCA	Delta subfamily
906	89.39	kd	CGS001-1827	RCAN1	-
907	89.38	oe	ccsbBroad304_02825	POLA2	DNA polymerases
908	89.37	oe	ccsbBroad304_00041	NR0B1	DAX-like receptors
909	89.37	cp	BRD-A92537424	danazol	Estrogen receptor antagonist
910	89.33	cp	BRD-A97701745	pindolol	Adrenergic receptor antagonist
911	89.3	kd	CGS001-6608	SMO	GPCR / Class F : Frizzled receptors
912	89.28	cp	BRD-A89672324	CGP-55845	GABA receptor antagonist
913	89.28	kd	CGS001-415116	PIM3	PIM family
914	89.27	kd	CGS001-5338	PLD2	Hydrolases
915	89.26	cp	BRD-K70557564	zosuquidar	P-glycoprotein inhibitor
916	89.17	oe	ccsbBroad304_06558	MAOB	Catecholamine turnover
917	89.12	kd	CGS001-151636	DTX3L	RING-type (C3HC4) zinc fingers
918	89.12	oe	ccsbBroad304_03817	NMRAL1	Short chain dehydrogenase/reductase superfamily / Atypical members
919	89.07	kd	CGS001-3214	HOXB4	Homeoboxes / ANTP class : HOXL subclass
920	89.02	kd	CGS001-57684	ZBTB26	BTB/POZ domain containing
921	89.02	kd	CGS001-9791	PTDSS1	-
922	89	oe	ccsbBroad304_07173	ZNF202	Zinc fingers, C2H2-type
923	88.99	kd	CGS001-1407	CRY1	-
924	88.96	cp	BRD-K31699485	DMEOB	glutamate receptor modulator
925	88.96	oe	ccsbBroad304_04189	FBXO11	Protein arginine N-methyltransferases
926	88.94	kd	CGS001-9314	KLF4	Kruppel-like transcription factors
927	88.94	kd	CGS001-27102	EIF2AK1	Other PEK family kinases
928	88.93	kd	CGS001-55179	FAIM	-
929	88.92	kd	CGS001-91133	L3MBTL4	Sterile alpha motif (SAM) domain containing
930	88.9	kd	CGS001-255725	OR52B2	GPCR / Class A : Olfactory receptors
931	88.89	kd	CGS001-8720	MBTPS1	Subtilisin
932	88.88	cp	BRD-K75295174	alisertib	Aurora kinase inhibitor
933	88.82	oe	ccsbBroad304_06718	PFN2	-
934	88.82	cp	BRD-K28346421	rifapentine	RNA polymerase inhibitor
935	88.8	cp	BRD-K98530306	clonidine	Adrenergic receptor agonist
936	88.77	oe	ccsbBroad304_06840	RAP1GDS1	Armadillo repeat containing
937	88.76	cp	BRD-K53523901	arctigenin	MEK inhibitor
938	88.74	cp	BRD-A55913614	primaquine	Antimalarial
939	88.72	kd	CGS001-6722	SRF	-
940	88.58	oe	ccsbBroad304_06318	GPER	-
941	88.54	cp	BRD-A17819071	gedunin	HSP inhibitor
942	88.53	kd	CGS001-2876	GPX1	-
943	88.53	kd	CGS001-2153	F5	Blood coagulation components
944	88.52	cp	BRD-K88741031	methyl-2,5-dihydroxycinnamate	EGFR inhibitor
945	88.51	cp	BRD-A26845397	isamoltan	Adrenergic receptor antagonist
946	88.5	oe	ccsbBroad304_02137	TRIP13	ATPases / AAA-type
947	88.46	oe	ccsbBroad304_00520	ETV1	ETS Transcription Factors
948	88.45	kd	CGS001-222	ALDH3B2	Aldehyde dehydrogenases
949	88.36	kd	CGS001-5698	PSMB9	Proteasome (prosome, macropain) subunits
950	88.35	cp	BRD-K82746043	navitoclax	BCL inhibitor
951	88.33	kd	CGS001-3046	HBE1	-
952	88.3	kd	CGS001-23142	DCUN1D4	-
953	88.25	cp	BRD-K74430258	1,2-dichlorobenzene	Hepatotoxicant
954	88.22	cp	BRD-A62890442	3-methyl-GABA	GABA aminotransferase activator
955	88.2	kd	CGS001-56654	NPDC1	-
956	88.15	oe	ccsbBroad304_04471	C5ORF62	-
957	88.12	cp	BRD-K52075715	oxibendazole	Tubulin inhibitor
958	88.11	kd	CGS001-9870	KIAA0317	-
959	88.1	oe	ccsbBroad304_04775	NTAN1	-
960	88.09	oe	ccsbBroad304_01933	TEAD2	-
961	88.05	kd	CGS001-10672	GNA13	-
962	88	cp	BRD-K39915878	loxapine	Dopamine receptor antagonist
963	87.96	oe	ccsbBroad304_00722	HSD17B10	Short chain dehydrogenase/reductase superfamily / Classical SDR fold cluster 1
964	87.93	kd	CGS001-5934	RBL2	-
965	87.89	kd	CGS001-11129	CLASRP	-
966	87.88	cp	BRD-K28453807	nitrocaramiphen	Cholinergic receptor antagonist
967	87.84	oe	ccsbBroad304_06055	CSNK1A1	Casein kinase 1 (CK1) family
968	87.81	kd	CGS001-6342	SCP2	-
969	87.78	kd	CGS001-79643	CHMP6	Charged multivesicular body proteins
970	87.76	cp	BRD-A33833419	TER-14687	Inhibitor of translocation of PKCq in T cells
971	87.76	kd	CGS001-93349	SP140L	Zinc fingers, PHD-type
972	87.75	kd	CGS001-3397	ID1	Basic helix-loop-helix proteins
973	87.7	kd	CGS001-11319	ECD	-
974	87.68	oe	ccsbBroad304_08971	ZNF669	Zinc fingers, C2H2-type
975	87.66	kd	CGS001-136	ADORA2B	GPCR / Class A : Adenosine receptors
976	87.65	kd	CGS001-10644	IGF2BP2	RNA binding motif (RRM) containing
977	87.64	cp	BRD-K53123955	niridazole	Phosphofructokinase inhibitor
978	87.6	cp	BRD-K75181824	acetyl-geranygeranyl-cysteine	Inhibitor of methyl esterification of geranylgeranylated proteins
979	87.56	cp	BRD-K54314721	zolmitriptan	Serotonin receptor agonist
980	87.54	cp	BRD-A84389633	tropanyl-3,5-dimethylbenzoate	Serotonin receptor antagonist
981	87.54	kd	CGS001-5962	RDX	-
982	87.52	kd	CGS001-143471	PSMA8	Proteasome (prosome, macropain) subunits
983	87.5	cp	BRD-U94846492	quinine	Hemozoin biocrystallization inhibitor
984	87.5	cp	BRD-K80396088	gliquidone	Sulfonylurea
985	87.49	kd	CGS001-6199	RPS6KB2	p70 subfamily
986	87.45	oe	ccsbBroad304_00954	LYN	Src family
987	87.44	cp	BRD-A41451487	PK-11195	Benzodiazepine receptor antagonist
988	87.44	cp	BRD-K63533170	AM-630	Cannabinoid receptor antagonist
989	87.44	cp	BRD-K54095730	CMPD-1	p38 MAPK inhibitor
990	87.42	kd	CGS001-3127	HLA-DRB5	Immunoglobulin superfamily / C1-set domain containing
991	87.4	cp	BRD-K29905972	axitinib	PDGFR receptor inhibitor
992	87.39	cp	BRD-K10852020	tolcapone	Catechol O methyltransferase inhibitor
993	87.28	oe	ccsbBroad304_03269	CD320	CD molecules
994	87.27	kd	CGS001-4967	OGDH	-
995	87.24	kd	CGS001-203	AK1	Adenylate kinases
996	87.22	kd	CGS001-2130	EWSR1	RNA binding motif (RRM) containing
997	87.21	cp	BRD-K53959060	indirubin	CDK inhibitor
998	87.18	cp	BRD-K14767410	SC-560	Cyclooxygenase inhibitor
999	87.18	oe	ccsbBroad304_07119	UGP2	-
1000	87.18	cp	BRD-K94353609	fluocinolone	Glucocorticoid receptor agonist
1001	87.17	kd	CGS001-10046	MAMLD1	-
1002	87.16	kd	CGS001-3131	HLF	-
1003	87.09	cp	BRD-K83988098	alvespimycin	HSP inhibitor
1004	87.08	kd	CGS001-56923	NMUR2	GPCR / Class A : Neuromedin U receptors
1005	87.07	oe	ccsbBroad304_06309	UTS2R	Urotensin receptor
1006	87.06	kd	CGS001-3689	ITGB2	Integrins
1007	87.05	kd	CGS001-3148	HMGB2	High-mobility group / Canonical
1008	87.04	cp	BRD-K07303502	arachidonyl-trifluoro-methane	Cytosolic phospholipase inhibitor
1009	87.02	kd	CGS001-55703	POLR3B	RNA polymerase subunits
1010	86.95	kd	CGS001-140612	ZFP28	Zinc fingers, C2H2-type
1011	86.91	kd	CGS001-10273	STUB1	Tetratricopeptide (TTC) repeat domain containing
1012	86.9	kd	CGS001-27198	HCAR1	GPCR / Class A : Hydroxy-carboxylic acid receptors
1013	86.9	kd	CGS001-9988	DMTF1	-
1014	86.89	cp	BRD-K77925998	quipazine	Serotonin receptor agonist
1015	86.88	oe	ccsbBroad304_01710	TRAF2	RING-type (C3HC4) zinc fingers
1016	86.86	kd	CGS001-84636	GPR174	GPCR / Class A : Orphans
1017	86.86	oe	ccsbBroad304_00390	CTGF	-
1018	86.85	kd	CGS001-1646	AKR1C2	Aldo-keto reductases
1019	86.83	cp	BRD-K82135108	elesclomol	Oxidative stress inducer
1020	86.77	kd	CGS001-1952	CELSR2	Cadherins / Major cadherins
1021	86.75	cp	BRD-K68558722	deracoxib	Cyclooxygenase inhibitor
1022	86.71	cp	BRD-K60476892	YC-1	Guanylyl cyclase activator
1023	86.7	kd	CGS001-124583	CANT1	-
1024	86.69	kd	CGS001-83439	TCF7L1	-
1025	86.68	cp	BRD-A57457122	VU-0400071-3	Glutamate receptor modulator
1026	86.66	oe	ccsbBroad304_07808	RAB11FIP2	-
1027	86.66	oe	ccsbBroad304_09233	GPR128	Adhesion Class GPCRs
1028	86.66	kd	CGS001-79177	ZNF576	Zinc fingers, C2H2-type
1029	86.64	oe	ccsbBroad304_04472	HIST1H2BK	Histones / Replication-dependent
1030	86.64	kd	CGS001-63891	RNF123	RING-type (C3HC4) zinc fingers
1031	86.62	kd	CGS001-4707	NDUFB1	Mitochondrial respiratory chain complex / Complex I
1032	86.6	kd	CGS001-126208	ZNF787	Zinc fingers, C2H2-type
1033	86.58	oe	ccsbBroad304_04732	ZNF488	Zinc fingers, C2H2-type
1034	86.58	kd	CGS001-4217	MAP3K5	MAPKKK:STE11 family
1035	86.56	kd	CGS001-55657	ZNF692	Zinc fingers, C2H2-type
1036	86.52	cp	BRD-K63923597	barasertib	Aurora kinase inhibitor
1037	86.52	kd	CGS001-1604	CD55	CD molecules
1038	86.51	oe	ccsbBroad304_07657	ATP5L	ATPases / F-type
1039	86.48	cp	BRD-K94070024	depomedrol	Glucocorticoid receptor agonist
1040	86.46	cp	BRD-K10016611	pyridine-2-aldoxime	Acetylcholinesterase inhibitor
1041	86.42	kd	CGS001-4363	ABCC1	ATP binding cassette transporters / subfamily C
1042	86.38	kd	CGS001-1409	CRYAA	Heat shock proteins / HSPB
1043	86.35	kd	CGS001-5529	PPP2R5E	Serine/threonine phosphatases / Protein phosphatase 2, regulatory subunits
1044	86.28	cp	BRD-K47328134	lysylphenylalanyl-tyrosine	Heparin activation inhibitor
1045	86.28	cp	BRD-A30815329	felodipine	Calcium channel blocker
1046	86.28	kd	CGS001-25913	POT1	-
1047	86.25	oe	ccsbBroad304_07211	ZRSR2	RNA binding motif (RRM) containing
1048	86.25	kd	CGS001-10795	ZNF268	Zinc fingers, C2H2-type
1049	86.24	cp	BRD-K45542189	diethylcarbamazine	Lipoxygenase inhibitor
1050	86.24	oe	ccsbBroad304_10489	CSF3	Endogenous ligands
1051	86.21	kd	CGS001-1390	CREM	basic leucine zipper proteins
1052	86.1	kd	CGS001-3672	ITGA1	Integrins
1053	86.1	kd	CGS001-3281	HSBP1	-
1054	86.06	kd	CGS001-36	ACADSB	-
1055	86.05	kd	CGS001-5194	PEX13	-
1056	85.99	kd	CGS001-1635	DCTD	-
1057	85.97	kd	CGS001-3326	HSP90AB1	Heat shock proteins / HSPC
1058	85.94	cc		X linked mental retardation group 1 LOF	-
1059	85.91	kd	CGS001-5450	POU2AF1	-
1060	85.9	oe	ccsbBroad304_01781	WNT7B	Endogenous ligands
1061	85.89	cp	BRD-K53545112	CNQX	Glutamate receptor antagonist
1062	85.89	kd	CGS001-5928	RBBP4	WD repeat domain containing
1063	85.85	kd	CGS001-10810	WASF3	-
1064	85.83	kd	CGS001-1763	DNA2	-
1065	85.82	oe	ccsbBroad304_02312	ARPC1B	Actin related protein 2/3 complex subunits
1066	85.76	oe	ccsbBroad304_13952	SHMT2	-
1067	85.74	oe	ccsbBroad304_00212	CAMLG	-
1068	85.73	kd	CGS001-1493	CTLA4	CD molecules
1069	85.68	cp	BRD-A62434282	goserelin	Gonadotropin releasing factor hormone receptor agonist
1070	85.67	kd	CGS001-58492	ZNF77	Zinc fingers, C2H2-type
1071	85.64	cp	BRD-K51967704	BIIB021	HSP inhibitor
1072	85.63	kd	CGS001-6129	RPL7	L ribosomal proteins
1073	85.61	kd	CGS001-868	CBLB	RING-type (C3HC4) zinc fingers
1074	85.59	cp	BRD-K82255054	propofol	GABA receptor agonist
1075	85.59	oe	ccsbBroad304_13810	AHCY	Adenosine turnover
1076	85.58	kd	CGS001-51128	SAR1B	-
1077	85.57	kd	CGS001-6567	SLC16A2	SLC16 family of monocarboxylate transporters
1078	85.55	kd	CGS001-5228	PGF	-
1079	85.52	kd	CGS001-2952	GSTT1	Glutathione S-transferases / Soluble
1080	85.46	kd	CGS001-84811	BUD13	-
1081	85.44	cp	BRD-K55930204	phenytoin	Hydantoin antiepileptic
1082	85.43	kd	CGS001-84525	HOPX	Homeoboxes / PRD class
1083	85.41	cp	BRD-K84895041	BMY-45778	IP1 prostacyclin receptor agonist
1084	85.4	kd	CGS001-2098	ESD	-
1085	85.39	kd	CGS001-6676	SPAG4	-
1086	85.39	kd	CGS001-1948	EFNB2	Ephrins
1087	85.34	kd	CGS001-7249	TSC2	-
1088	85.33	cp	BRD-K24132293	piperlongumine	Glutathione transferase inhibitor
1089	85.22	oe	ccsbBroad304_07920	NUP62	-
1090	85.19	cp	BRD-A52193669	withaferin-a	IKK inhibitor
1091	85.14	kd	CGS001-11182	SLC2A6	Solute carriers
1092	85.13	oe	ccsbBroad304_06704	PDE4D	Phosphodiesterases
1093	85.11	oe	ccsbBroad304_01279	PRKAG1	AMPK subfamily
1094	85.1	kd	CGS001-4292	MLH1	-
1095	85.09	oe	ccsbBroad304_01930	CUL2	-
1096	85.04	kd	CGS001-23039	XPO7	Exportins
1097	85.02	cp	BRD-K74913225	brinzolamide	Carbonic anhydrase inhibitor
1098	85.01	kd	CGS001-6509	SLC1A4	Alanine/serine/cysteine transporter subfamily
1099	85	kd	CGS001-5918	RARRES1	-
1100	84.98	oe	ccsbBroad304_02436	ZER1	ZYG11 cell cycle regulator family
1101	84.96	oe	ccsbBroad304_02681	MGLL	Endocannabinoid turnover
1102	84.94	kd	CGS001-56882	CDC42SE1	-
1103	84.93	kd	CGS001-324	APC	Armadillo repeat containing
1104	84.92	kd	CGS001-91433	RCCD1	-
1105	84.91	kd	CGS001-54578	UGT1A6	UDP glucuronosyltransferases
1106	84.89	oe	ccsbBroad304_02416	TUBB4B	-
1107	84.88	kd	CGS001-23240	KIAA0922	-
1108	84.87	kd	CGS001-11156	PTP4A3	Protein tyrosine phosphatases
1109	84.85	oe	ccsbBroad304_02297	DNAJB6	Heat shock proteins / DNAJ (HSP40)
1110	84.84	cp	BRD-A49172652	lansoprazole	ATPase inhibitor
1111	84.82	cp	BRD-K89708791	rifaximin	RNA synthesis inhibitor
1112	84.82	kd	CGS001-10214	SSX3	-
1113	84.81	cp	BRD-K38003476	clocortolone	Glucocorticoid receptor agonist
1114	84.79	cp	BRD-K63089472	farnesylthioacetic-acid	Inhibitor of methyl esterification of farnesylated proteins
1115	84.76	kd	CGS001-6926	TBX3	T-boxes
1116	84.72	cp	BRD-K46212057	voriconazole	Cytochrome P450 inhibitor
1117	84.68	cp	BRD-K04046242	equilin	Estrogen receptor agonist
1118	84.68	kd	CGS001-153830	RNF145	RING-type (C3HC4) zinc fingers
1119	84.67	kd	CGS001-978	CDA	-
1120	84.64	oe	ccsbBroad304_06761	PPP3CC	Serine/threonine phosphatases / Protein phosphatase, catalytic subunits
1121	84.64	kd	CGS001-345	APOC3	Apolipoproteins
1122	84.54	kd	CGS001-8771	TNFRSF6B	Tumour necrosis factor (TNF) receptor family
1123	84.53	cp	BRD-K53878242	MMPX	Phosphodiesterase inhibitor
1124	84.49	oe	ccsbBroad304_07077	TSPAN8	Tetraspanins
1125	84.37	cp	BRD-K34995470	SU-1498	VEGFR inhibitor
1126	84.33	kd	CGS001-7752	ZNF200	Zinc fingers, C2H2-type
1127	84.29	cp	BRD-K47278471	diphenhydramine	Histamine receptor antagonist
1128	84.27	kd	CGS001-22859	LPHN1	Adhesion Class GPCRs
1129	84.21	oe	ccsbBroad304_07667	CGRRF1	RING-type (C3HC4) zinc fingers
1130	84.19	kd	CGS001-26959	HBP1	-
1131	84.17	cp	BRD-K54790157	trioxsalen	DNA synthesis inhibitor
1132	84.15	cp	BRD-K88429204	pyrimethamine	Dihydrofolate reductase inhibitor
1133	84.06	oe	ccsbBroad304_02110	VAPB	-
1134	84.03	kd	CGS001-8549	LGR5	GPCR / Class A : Orphans
1135	84.02	kd	CGS001-340273	ABCB5	ATP binding cassette transporters / subfamily B
1136	84.01	kd	CGS001-323	APBB2	-
1137	83.99	kd	CGS001-1855	DVL1	Dishevelled homologs
1138	83.95	oe	ccsbBroad304_02154	COX5A	Mitochondrial respiratory chain complex
1139	83.93	kd	CGS001-160	AP2A1	-
1140	83.92	cp	BRD-K56700933	phenethyl-isothiocyanate	Antineoplastic
1141	83.91	kd	CGS001-2321	FLT1	Type IV RTKs: VEGF (vascular endothelial growth factor) receptor family
1142	83.88	cp	BRD-K14329163	BAY-K8644	Calcium channel activator
1143	83.87	oe	ccsbBroad304_01735	UBE2D1	Ubiquitin-conjugating enzymes E2
1144	83.81	cp	BRD-A47706533	L-BSO	Glutathione transferase inhibitor
1145	83.81	kd	CGS001-10781	ZNF266	Zinc fingers, C2H2-type
1146	83.8	oe	ccsbBroad304_00797	HSPA2	Heat shock proteins / HSP70
1147	83.75	oe	ccsbBroad304_06845	RARRES3	-
1148	83.73	kd	CGS001-79135	APOO	Apolipoproteins
1149	83.7	kd	CGS001-10269	ZMPSTE24	-
1150	83.69	kd	CGS001-152687	ZNF595	Zinc fingers, C2H2-type
1151	83.64	kd	CGS001-3417	IDH1	-
1152	83.55	oe	ccsbBroad304_04360	CAPNS2	EF-hand domain containing
1153	83.55	oe	ccsbBroad304_02063	SLC25A14	Mitochondrial uncoupling proteins
1154	83.53	cp	BRD-K65910366	KUC103904N	-666
1155	83.48	kd	CGS001-9706	ULK2	Unc-51-like kinase (ULK) family
1156	83.46	cp	BRD-K49404994	levetiracetam	Calcium channel blocker
1157	83.44	kd	CGS001-10018	BCL2L11	-
1158	83.39	oe	ccsbBroad304_06728	PIK3R1	Phosphatidylinositol kinases
1159	83.38	oe	ccsbBroad304_06760	PPP2R3A	EF-hand domain containing
1160	83.37	kd	CGS001-10887	PROKR1	GPCR / Class A : Prokineticin receptors
1161	83.36	kd	CGS001-976	CD97	Adhesion Class GPCRs
1162	83.34	cp	BRD-A67862938	naftidrofuryl	Adrenergic receptor antagonist
1163	83.34	cp	BRD-K06080977	eicosatetraynoic-acid	Cyclooxygenase inhibitor
1164	83.32	cp	BRD-K41160163	fenobam	Glutamate receptor antagonist
1165	83.29	cp	BRD-A93659613	GR-89696	Opioid receptor agonist
1166	83.28	oe	ccsbBroad304_02295	PIGK	Phosphatidylinositol glycan anchor biosynthesis
1167	83.25	cp	BRD-K02715688	hydrastine	Tyrosine hydroxylase inhibitor
1168	83.25	kd	CGS001-126375	ZNF792	Zinc fingers, C2H2-type
1169	83.24	cc		Tumor necrosis factor superfamily LOF	-
1170	83.23	cp	BRD-K46211610	tolazoline	Adrenergic receptor antagonist
1171	83.22	kd	CGS001-3601	IL15RA	IL-2 receptor family
1172	83.18	cp	BRD-K01638814	rilmenidine	Adrenergic receptor agonist
1173	83.15	cp	BRD-K77390737	xanthohumol	ATPase inhibitor
1174	83.12	cp	BRD-K75478907	GS-39783	GABA receptor modulator
1175	83.1	kd	CGS001-10061	ABCF2	ATP binding cassette transporters / subfamily F
1176	83.02	cc		Dihydrofolate reductase inhibitor	-
1177	83	cp	BRD-K62310379	fluticasone	Glucocorticoid receptor agonist
1178	82.96	cp	BRD-K06198550	isorotenone	Mitochondrial complex I inhibitor
1179	82.93	kd	CGS001-7374	UNG	-
1180	82.91	oe	ccsbBroad304_07450	RNF7	RING-type (C3HC4) zinc fingers
1181	82.91	kd	CGS001-607	BCL9	-
1182	82.82	kd	CGS001-238	ALK	Leukocyte tyrosine kinase (LTK) receptor family
1183	82.8	kd	CGS001-1195	CLK1	CDC-like kinases
1184	82.8	cp	BRD-K50859149	sulfafurazole	Bacterial antifolate
1185	82.77	kd	CGS001-7186	TRAF2	RING-type (C3HC4) zinc fingers
1186	82.76	cc		Sodium channel blocker	-
1187	82.74	kd	CGS001-29998	GLTSCR1	-
1188	82.69	kd	CGS001-29978	UBQLN2	Ubiquilin family
1189	82.68	kd	CGS001-991	CDC20	WD repeat domain containing
1190	82.64	cp	BRD-K64514229	toltrazuril	Antiprotozoal
1191	82.62	oe	ccsbBroad304_00060	AMBP	Lipocalins
1192	82.61	cp	BRD-A67605442	tetrahydrobiopterin	Nitric oxide stimulant
1193	82.6	cp	BRD-K52512893	SC-19220	Prostanoid receptor antagonist
1194	82.6	kd	CGS001-7760	ZNF213	Zinc fingers, C2H2-type
1195	82.56	cp	BRD-K08547377	irinotecan	Topoisomerase inhibitor
1196	82.55	cp	BRD-A24429032	HEAT	Adrenergic receptor antagonist
1197	82.53	cp	BRD-A20697603	thiostrepton	FOXM1 inhibitor
1198	82.46	kd	CGS001-2057	EPOR	Prolactin receptor family
1199	82.46	kd	CGS001-1984	EIF5A	-
1200	82.46	oe	ccsbBroad304_10431	HADHB	-
1201	82.39	kd	CGS001-160851	DGKH	Pleckstrin homology (PH) domain containing
1202	82.35	cp	BRD-K33211335	dextromethorphan	Glutamate receptor antagonist
1203	82.34	oe	ccsbBroad304_07427	PIGB	Dolichyl D-mannosyl phosphate dependent mannosyltransferases
1204	82.33	kd	CGS001-56139	PCDHA10	Cadherins / Protocadherins : Clustered
1205	82.25	kd	CGS001-342357	ZKSCAN2	Zinc fingers, C2H2-type
1206	82.21	kd	CGS001-84647	PLA2G12B	-
1207	82.18	kd	CGS001-23401	FRAT2	-
1208	82.17	kd	CGS001-9520	NPEPPS	Aminopeptidase N
1209	82.16	kd	CGS001-344561	GPR148	GPCR / Class A : Orphans
1210	82.16	cp	BRD-K63979671	etifenin	Compound used in hepatobiliary scans of the liver
1211	82.13	kd	CGS001-140685	ZBTB46	BTB/POZ domain containing
1212	82.04	oe	ccsbBroad304_02053	BTRC	F-boxes / WD-40 domains
1213	81.99	cp	BRD-A31801025	formestane	Aromatase inhibitor
1214	81.96	oe	ccsbBroad304_04064	PRR15L	-
1215	81.94	cp	BRD-K11158509	tyrphostin-B44	EGFR inhibitor
1216	81.93	oe	ccsbBroad304_01294	PRKRIR	THAP (C2CH-type zinc finger) domain containing
1217	81.91	oe	ccsbBroad304_07401	TXNL1	-
1218	81.91	cp	BRD-A43974575	tranylcypromine	Monoamine oxidase inhibitor
1219	81.91	cp	BRD-K98763141	niflumic-acid	Cyclooxygenase inhibitor
1220	81.9	oe	ccsbBroad304_00580	FLT1	Type IV RTKs: VEGF (vascular endothelial growth factor) receptor family
1221	81.9	oe	ccsbBroad304_01779	WNT5A	Endogenous ligands
1222	81.86	cp	BRD-A33084410	5'-guanidinonaltrindole	Opioid receptor antagonist
1223	81.84	cp	BRD-K03109492	NSC-663284	CDC inhibitor
1224	81.83	oe	ccsbBroad304_02579	YWHAQ	-
1225	81.8	cp	BRD-K01624546	docosatrienoic-acid	LTB4 inhibitor
1226	81.79	cp	BRD-K56596464	QX-314	Sodium channel blocker
1227	81.76	kd	CGS001-2264	FGFR4	Type V RTKs: FGF (fibroblast growth factor) receptor family
1228	81.74	cp	BRD-K82091397	SB-239063	p38 MAPK inhibitor
1229	81.74	kd	CGS001-5754	PTK7	Type VI RTKs: PTK7/CCK4
1230	81.69	oe	ccsbBroad304_06420	ICAM3	CD molecules
1231	81.66	oe	ccsbBroad304_07531	TANK	-
1232	81.61	oe	ccsbBroad304_01371	RALA	-
1233	81.61	kd	CGS001-5053	PAH	Amino acid hydroxylases
1234	81.57	kd	CGS001-5688	PSMA7	Proteasome subunits
1235	81.56	cp	BRD-K79437791	acetyl-farnesyl-cysteine	Inhibitor of methylation of endogenous isoprenylated proteins
1236	81.52	kd	CGS001-1389	CREBL2	basic leucine zipper proteins
1237	81.45	cp	BRD-K34608650	BRD-K34608650	Cannabinoid receptor agonist
1238	81.42	kd	CGS001-55509	BATF3	basic leucine zipper proteins
1239	81.39	kd	CGS001-11137	PWP1	WD repeat domain containing
1240	81.36	kd	CGS001-8777	MPDZ	-
1241	81.33	cp	BRD-K28907958	CD-437	Retinoid receptor agonist
1242	81.3	cp	BRD-K78294846	osthol	Calcium channel blocker
1243	81.3	kd	CGS001-6272	SORT1	-
1244	81.29	kd	CGS001-55012	PPP2R3C	Serine/threonine phosphatases / Protein phosphatase 2, regulatory subunits
1245	81.28	kd	CGS001-1978	EIF4EBP1	-
1246	81.27	kd	CGS001-965	CD58	CD molecules
1247	81.19	kd	CGS001-8659	ALDH4A1	Aldehyde dehydrogenases
1248	81.15	cp	BRD-K10098805	rhapontin	Apoptosis stimulant
1249	81.14	kd	CGS001-5860	QDPR	Short chain dehydrogenase/reductase superfamily / Atypical members
1250	81.12	cp	BRD-K78280988	anandamide	Cannabinoid receptor agonist
1251	81.11	cp	BRD-K83322645	L-693403	Sigma receptor agonist
1252	81.08	kd	CGS001-5018	OXA1L	-
1253	81.07	cp	BRD-A13084692	troglitazone	Insulin sensitizer
1254	81.07	kd	CGS001-1736	DKC1	-
1255	81.07	oe	ccsbBroad304_07529	AKT3	Akt (Protein kinase B)
1256	81.01	cp	BRD-K47943470	tyrphostin-51	EGFR inhibitor
1257	80.94	kd	CGS001-22905	EPN2	-
1258	80.92	kd	CGS001-6821	SUOX	-
1259	80.87	cp	BRD-K64157027	ZD-2079	Adrenergic receptor agonist
1260	80.86	cp	BRD-K23566484	nilutamide	Androgen receptor antagonist
1261	80.8	kd	CGS001-23139	MAST2	MAST family
1262	80.75	kd	CGS001-1727	CYB5R3	-
1263	80.73	oe	ccsbBroad304_01202	PIK3CB	Phosphatidylinositol kinases
1264	80.65	cp	BRD-A82238138	budesonide	Glucocorticoid receptor agonist
1265	80.64	cc		S100 calcium binding proteins LOF	-
1266	80.64	kd	CGS001-54901	CDKAL1	-
1267	80.61	oe	ccsbBroad304_01858	FOSL1	basic leucine zipper proteins
1268	80.57	oe	ccsbBroad304_06777	PRNP	CD molecules
1269	80.53	cp	BRD-K93034159	cladribine	Adenosine deaminase inhibitor
1270	80.49	kd	CGS001-831	CAST	-
1271	80.46	kd	CGS001-5460	POU5F1	Homeoboxes / POU class
1272	80.38	kd	CGS001-3032	HADHB	-
1273	80.29	kd	CGS001-2535	FZD2	GPCR / Class F : Frizzled receptors
1274	80.26	kd	CGS001-10610	ST6GALNAC2	Sialyltransferases
1275	80.21	kd	CGS001-1981	EIF4G1	Parkinson disease
1276	80.18	kd	CGS001-23067	SETD1B	Histone methyltransferases (HMTs)
1277	80.18	cp	BRD-K68132782	terbinafine	Fungal squalene epoxidase inhibitor
1278	80.12	oe	ccsbBroad304_02239	RASSF2	-
1279	80.1	kd	CGS001-63948	DMRTB1	-
1280	80.08	cp	BRD-A25143711	hydrocortisone	Glucocorticoid receptor agonist
1281	80.05	kd	CGS001-2550	GABBR1	GABA receptors
1282	80.01	cp	BRD-A56675431	altizide	Thiazide diuretic
1283	79.96	kd	CGS001-7692	ZNF133	Zinc fingers, C2H2-type
1284	79.95	kd	CGS001-7748	ZNF195	Zinc fingers, C2H2-type
1285	79.94	kd	CGS001-8140	SLC7A5	SLC7 family
1286	79.93	cp	BRD-K63195589	tipifarnib	Farnesyltransferase inhibitor
1287	79.87	oe	ccsbBroad304_13811	ALDH3B1	Aldehyde dehydrogenases
1288	79.83	kd	CGS001-151112	ZSWIM2	Zinc fingers, SWIM-type
1289	79.83	oe	ccsbBroad304_09396	TIRAP	-
1290	79.82	kd	CGS001-5352	PLOD2	-
1291	79.8	cp	BRD-A53131506	epitestosterone	Inactive testosterone analog
1292	79.76	oe	ccsbBroad304_02336	LPAR6	GPCR / Class A : Lysophospholipid receptors : Lysophosphatidic acid
1293	79.75	kd	CGS001-55290	BRF2	-
1294	79.74	cp	BRD-K10466330	AVA	Nucleophosmin inhibitor
1295	79.66	kd	CGS001-7071	KLF10	Kruppel-like transcription factors
1296	79.61	cp	BRD-K36324071	NF-449	Purinergic receptor antagonist
1297	79.55	cc		Glucocorticoid receptor agonist	-
1298	79.54	oe	ccsbBroad304_06174	ERCC1	-
1299	79.5	cp	BRD-A04352665	maraviroc	CC chemokine receptor antagonist
1300	79.49	cp	BRD-K67174588	toremifene	Estrogen receptor antagonist
1301	79.46	cp	BRD-A74907996	equol	Estrogen receptor agonist
1302	79.45	cp	BRD-K34508425	KUC103898N	-666
1303	79.44	oe	ccsbBroad304_00496	ELF4	ETS Transcription Factors
1304	79.37	oe	ccsbBroad304_01699	TPD52L2	-
1305	79.35	kd	CGS001-171017	ZNF384	Zinc fingers, C2H2-type
1306	79.34	oe	ccsbBroad304_07768	NISCH	-
1307	79.29	cc		Serpin peptidase inhibitors LOF	-
1308	79.27	cp	BRD-K30743633	TCPOBOP	CAR agonist
1309	79.23	kd	CGS001-10991	SLC38A3	System N-like transporters
1310	79.09	cp	BRD-K35629949	SR-27897	CCK receptor antagonist
1311	79.09	cp	BRD-A38913120	BH3I-1	BCL inhibitor
1312	79.06	cp	BRD-K28120222	parthenolide	NFkB pathway inhibitor
1313	79.04	kd	CGS001-116832	RPL39L	L ribosomal proteins
1314	79.03	kd	CGS001-5300	PIN1	-
1315	79	oe	ccsbBroad304_05547	TMEM110	-
1316	78.97	kd	CGS001-1209	CLPTM1	-
1317	78.95	kd	CGS001-7923	HSD17B8	Short chain dehydrogenase/reductase superfamily / Classical SDR fold cluster 1
1318	78.89	kd	CGS001-3169	FOXA1	Forkhead boxes
1319	78.88	cc		Wnt family LOF	-
1320	78.87	cp	BRD-A28970875	puromycin	Protein synthesis inhibitor
1321	78.83	cp	BRD-A15010982	HU-211	Glutamate receptor antagonist
1322	78.79	kd	CGS001-7535	ZAP70	Syk family
1323	78.75	cp	BRD-K30197592	5-methoxytryptamine	Serotonin receptor agonist
1324	78.72	kd	CGS001-1844	DUSP2	Protein tyrosine phosphatases / Class I Cys-based PTPs : MAP kinase phosphatases
1325	78.71	kd	CGS001-3308	HSPA4	Heat shock proteins / HSP70
1326	78.7	kd	CGS001-7353	UFD1L	-
1327	78.68	kd	CGS001-7020	TFAP2A	-
1328	78.66	kd	CGS001-10437	IFI30	-
1329	78.66	kd	CGS001-1874	E2F4	-
1330	78.61	kd	CGS001-6813	STXBP2	-
1331	78.58	kd	CGS001-7124	TNF	Tumor necrosis factor (ligand) superfamily
1332	78.57	cp	BRD-K39733634	L-161982	Prostanoid receptor antagonist
1333	78.56	cp	BRD-K84639753	safinamide	Dopamine uptake inhibitor
1334	78.56	kd	CGS001-54807	ZNF586	Zinc fingers, C2H2-type
1335	78.55	cp	BRD-A93206962	L-755507	Adrenergic receptor agonist
1336	78.53	kd	CGS001-3093	UBE2K	Ubiquitin-conjugating enzymes E2
1337	78.46	cp	BRD-A78391468	prednisolone	Glucocorticoid receptor agonist
1338	78.45	cp	BRD-A79803969	memantine	Glutamate receptor antagonist
1339	78.44	kd	CGS001-57222	ERGIC1	-
1340	78.42	cp	BRD-K00615600	AG-14361	PARP inhibitor
1341	78.39	cp	BRD-A52650764	ingenol	PKC activator
1342	78.36	oe	ccsbBroad304_01949	CAMK1	CAMK1 family
1343	78.34	oe	ccsbBroad304_03028	RBMX	RNA binding motif (RRM) containing
1344	78.31	cp	BRD-K77133231	PD-169316	p38 MAPK inhibitor
1345	78.27	kd	CGS001-79258	MMEL1	-
1346	78.26	cp	BRD-K84141129	VU-0400193-3	Glutamate receptor modulator
1347	78.21	kd	CGS001-58499	ZNF462	Zinc fingers, C2H2-type
1348	78.19	cp	BRD-K40892394	AR-C133057XX	Nitric oxide synthase inhibitor
1349	78.19	kd	CGS001-84435	GPR123	Adhesion Class GPCRs
1350	78.16	kd	CGS001-4836	NMT1	-
1351	78.12	oe	ccsbBroad304_00406	CYP1A1	Cytochrome P450s
1352	78.09	kd	CGS001-23384	SPECC1L	-
1353	77.98	cp	BRD-K64517075	heliomycin	ATP synthase inhibitor
1354	77.96	kd	CGS001-2834	PRLHR	GPCR / Class A : RF amide peptide receptors
1355	77.94	kd	CGS001-1611	DAP	-
1356	77.92	cp	BRD-A48430263	pioglitazone	Insulin sensitizer
1357	77.91	kd	CGS001-7756	ZNF207	Zinc fingers, C2H2-type
1358	77.83	kd	CGS001-3705	ITPK1	-
1359	77.82	kd	CGS001-10987	COPS5	-
1360	77.78	kd	CGS001-115950	ZNF653	Zinc fingers, C2H2-type
1361	77.77	kd	CGS001-7518	XRCC4	XRCC DNA Repair
1362	77.75	kd	CGS001-55226	NAT10	-
1363	77.73	cp	BRD-K70883034	nimetazepam	GABA receptor agonist
1364	77.73	cp	BRD-K19525698	ozagrel	Thromboxane synthase inhibitor
1365	77.72	cp	BRD-K32311154	nifekalant	Potassium channel blocker
1366	77.72	cp	BRD-K64310881	MW-STK33-3B	Potassium channel activator
1367	77.68	cp	BRD-M86331534	pyrvinium-pamoate	AKT inhibitor
1368	77.68	kd	CGS001-2261	FGFR3	Type V RTKs: FGF (fibroblast growth factor) receptor family
1369	77.67	cc		Thymidylate synthase inhibitor	-
1370	77.66	oe	ccsbBroad304_01137	P2RY6	GPCR / Class A : Purinergic receptors, P2Y
1371	77.66	oe	ccsbBroad304_12106	PXK	Slob family
1372	77.65	cp	BRD-A75478957	PD-166793	Metalloproteinase inhibitor
1373	77.52	oe	ccsbBroad304_01257	PPOX	-
1374	77.52	kd	CGS001-6732	SRPK1	SRPK family
1375	77.46	cp	BRD-K04111260	raclopride	Dopamine receptor antagonist
1376	77.42	cp	BRD-K61097567	SB-218795	Tachykinin antagonist
1377	77.29	kd	CGS001-1876	E2F6	-
1378	77.28	cp	BRD-A56020723	CA-074-Me	Cathepsin inhibitor
1379	77.28	cp	BRD-K26979635	NS-3694	Glutamate receptor antagonist
1380	77.24	kd	CGS001-9918	NCAPD2	-
1381	77.21	kd	CGS001-79894	ZNF672	Zinc fingers, C2H2-type
1382	77.17	cp	BRD-A19053259	pseudopelletierine	Anthelmintic
1383	77.17	kd	CGS001-4706	NDUFAB1	Mitochondrial respiratory chain complex / Complex I
1384	77.14	oe	ccsbBroad304_09020	RUFY1	Zinc fingers, FYVE domain containing
1385	77.13	kd	CGS001-6625	SNRNP70	RNA binding motif (RRM) containing
1386	77.06	cp	BRD-K51290057	SA-792709	Retinoid receptor agonist
1387	77.03	kd	CGS001-8270	LAGE3	-
1388	76.99	kd	CGS001-6428	SRSF3	RNA binding motif (RRM) containing
1389	76.95	cp	BRD-K53665955	MK-5108	Aurora kinase inhibitor
1390	76.86	kd	CGS001-3171	FOXA3	Forkhead boxes
1391	76.81	cp	BRD-K95901403	XL-147	PI3K inhibitor
1392	76.81	kd	CGS001-10481	HOXB13	Homeoboxes / ANTP class : HOXL subclass
1393	76.75	kd	CGS001-3706	ITPKA	Inositol 1,4,5-trisphosphate 3-kinases
1394	76.7	oe	ccsbBroad304_02443	HAX1	-
1395	76.7	kd	CGS001-6304	SATB1	Homeoboxes / CUT class
1396	76.68	kd	CGS001-390	RND3	-
1397	76.67	kd	CGS001-64175	LEPRE1	-
1398	76.63	kd	CGS001-2004	ELK3	ETS Transcription Factors
1399	76.61	oe	ccsbBroad304_00757	HMGA1	High-mobility group / Canonical
1400	76.49	cp	BRD-K57631554	aminolevulinic-acid	Oxidizing agent
1401	76.42	cp	BRD-K02404261	caffeine	Adenosine receptor antagonist
1402	76.41	kd	CGS001-7004	TEAD4	-
1403	76.38	kd	CGS001-408	ARRB1	-
1404	76.31	cc		PKC activator	-
1405	76.3	oe	ccsbBroad304_07411	LPXN	-
1406	76.3	kd	CGS001-122011	CSNK1A1L	Casein kinase 1 (CK1) family
1407	76.27	cc		Cyclin dependent kinases LOF	-
1408	76.27	cp	BRD-K16336526	capsaicin	TRPV agonist
1409	76.24	cc		Lipocalins GOF	-
1410	76.22	oe	ccsbBroad304_00127	ATP5B	ATPases / F-type
1411	76.2	kd	CGS001-4779	NFE2L1	basic leucine zipper proteins
1412	76.18	kd	CGS001-55892	MYNN	BTB/POZ domain containing
1413	76.12	kd	CGS001-51071	DERA	-
1414	76.11	cp	BRD-K11433652	aspirin	Cyclooxygenase inhibitor
1415	76.1	cp	BRD-A22256192	terazosin	Adrenergic receptor antagonist
1416	76.09	kd	CGS001-3054	HCFC1	-
1417	76.04	oe	ccsbBroad304_01091	NFIB	-
1418	75.99	kd	CGS001-80347	COASY	-
1419	75.97	kd	CGS001-1950	EGF	-
1420	75.92	kd	CGS001-23030	KDM4B	Histone demethylases
1421	75.91	oe	ccsbBroad304_01150	PCCB	Carboxylases
1422	75.82	cp	BRD-K60511616	pravastatin	HMGCR inhibitor
1423	75.81	cc		NADH ubiquinone oxidoreductase supernumerary subunits LOF	-
1424	75.81	kd	CGS001-201516	ZSCAN4	Zinc fingers, C2H2-type
1425	75.79	oe	ccsbBroad304_01688	TNFRSF1A	Tumour necrosis factor (TNF) receptor family
1426	75.78	cp	BRD-A74667430	etodolac	Cyclooxygenase inhibitor
1427	75.75	cp	BRD-A78322124	dobutamine	Adrenergic receptor agonist
1428	75.74	kd	CGS001-8573	CASK	CASK family
1429	75.73	oe	ccsbBroad304_00941	LIG3	-
1430	75.69	kd	CGS001-2237	FEN1	-
1431	75.67	kd	CGS001-130	ADH6	Alcohol dehydrogenases
1432	75.67	oe	ccsbBroad304_13903	MTAP	-
1433	75.63	kd	CGS001-92609	TIMM50	Serine/threonine phosphatases / CTD aspartate-based phosphatases
1434	75.58	cp	BRD-K59597909	phenothiazine	Dopamine receptor antagonist
1435	75.57	kd	CGS001-5036	PA2G4	-
1436	75.55	cp	BRD-K61480498	epoxycholesterol	LXR agonist
1437	75.5	cp	BRD-K33583600	isoliquiritigenin	Guanylate cyclase activator
1438	75.48	kd	CGS001-221	ALDH3B1	Aldehyde dehydrogenases
1439	75.47	oe	ccsbBroad304_07680	NEK6	NIMA (never in mitosis gene a)- related kinase (NEK) family
1440	75.45	oe	ccsbBroad304_10212	GRHL3	-
1441	75.44	oe	ccsbBroad304_02923	PHF19	Zinc fingers, PHD-type
1442	75.33	cp	BRD-K09436313	prostaglandin	Prostanoid receptor antagonist
1443	75.29	kd	CGS001-64943	NT5DC2	-
1444	75.26	oe	ccsbBroad304_00259	CD40	Tumour necrosis factor (TNF) receptor family
1445	75.21	cp	BRD-K37516142	idebenone	Calcium channel modulator
1446	75.1	cp	BRD-K05658747	raltegravir	HIV integrase inhibitor
1447	75.1	oe	ccsbBroad304_06637	NFKB1	NFkappaB transcription factor family
1448	75.06	cc		Non Homologous End Joining LOF	-
1449	75.05	kd	CGS001-51704	GPRC5B	GPCR / Class C : Orphans
1450	75.04	cp	BRD-K15164005	apoptosis-activator-II	Carboxylesterase inhibitor
1451	75.02	kd	CGS001-9217	VAPB	-
1452	75	kd	CGS001-5867	RAB4A	RAB, member RAS oncogene
1453	74.99	cp	BRD-K53790871	triamcinolone	Glucocorticoid receptor agonist
1454	74.93	cp	BRD-K75699339	rizatriptan	Serotonin receptor agonist
1455	74.93	cp	BRD-K34014345	naproxol	Anti-inflammatory
1456	74.91	oe	ccsbBroad304_06168	EPHA3	Type XIII RTKs: Ephrin receptor family
1457	74.9	cp	BRD-K73109821	diazoxide	Potassium channel activator
1458	74.89	cp	BRD-K66792149	quinoclamine	Algicide
1459	74.82	cp	BRD-K57033106	tripelennamine	Histamine receptor antagonist
1460	74.82	cp	BRD-K20313525	rosmarinic-acid	GABA transaminase inhibitor
1461	74.78	kd	CGS001-8874	ARHGEF7	Rho guanine nucleotide exchange factors
1462	74.76	cp	BRD-K26669427	WR-216174	PFMRK inhibitor
1463	74.58	oe	ccsbBroad304_01841	BAG6	-
1464	74.57	oe	ccsbBroad304_02287	GNPDA1	-
1465	74.57	cp	BRD-A08877921	cephalotaxine	Protein synthesis inhibitor
1466	74.54	oe	ccsbBroad304_08461	CDCA4	-
1467	74.51	cp	BRD-A49906757	scopolamine	Acetylcholine receptor antagonist
1468	74.45	kd	CGS001-1504	CTRB1	-
1469	74.43	kd	CGS001-29984	RHOD	-
1470	74.35	kd	CGS001-4942	OAT	-
1471	74.3	oe	ccsbBroad304_01092	NFIL3	basic leucine zipper proteins
1472	74.28	cp	BRD-K46862739	metyrapone	Cytochrome P450 inhibitor
1473	74.25	cp	BRD-K51751936	alfadolone	GABA receptor agonist
1474	74.24	kd	CGS001-2243	FGA	Endogenous ligands
1475	74.23	kd	CGS001-130497	OSR1	Zinc fingers, C2H2-type
1476	74.15	kd	CGS001-23443	SLC35A3	SLC35 family of nucleotide sugar transporters
1477	74.12	oe	ccsbBroad304_01271	PPT1	-
1478	74.1	kd	CGS001-23770	FKBP8	Tetratricopeptide (TTC) repeat domain containing
1479	74.02	cp	BRD-K39339537	epirizole	Cyclooxygenase inhibitor
1480	73.94	cp	BRD-K94325918	kinetin-riboside	Apoptosis stimulant
1481	73.82	oe	ccsbBroad304_09309	CREB3L1	basic leucine zipper proteins
1482	73.77	cp	BRD-K47869605	podophyllotoxin	Microtubule inhibitor
1483	73.73	oe	ccsbBroad304_08775	SQRDL	-
1484	73.71	kd	CGS001-10555	AGPAT2	1-acylglycerol-3-phosphate O-acyltransferases
1485	73.69	kd	CGS001-8028	MLLT10	Zinc fingers, PHD-type
1486	73.69	kd	CGS001-51478	HSD17B7	Short chain dehydrogenase/reductase superfamily / Classical SDR fold cluster 2
1487	73.69	cp	BRD-A09472452	flecainide	Sodium channel blocker
1488	73.67	kd	CGS001-9955	HS3ST3A1	Sulfotransferases, membrane-bound
1489	73.67	kd	CGS001-10973	ASCC3	-
1490	73.65	kd	CGS001-10736	SIX2	Homeoboxes / SINE class
1491	73.61	kd	CGS001-23678	SGK3	SGK family
1492	73.58	kd	CGS001-19	ABCA1	ATP binding cassette transporters / subfamily A
1493	73.56	kd	CGS001-7032	TFF2	-
1494	73.51	cp	BRD-A72703248	SKF-96365	Calcium channel blocker
1495	73.47	oe	ccsbBroad304_02203	MAD2L1BP	-
1496	73.47	cp	BRD-K02581333	protein-tyrosine-phosphatase-inhibitor-IV	Tyrosine phosphatase inhibitor
1497	73.46	cp	BRD-K93188295	ARC-239	Adrenergic receptor antagonist
1498	73.42	cp	BRD-K47659338	EMD-386088	Serotonin receptor agonist
1499	73.4	kd	CGS001-8894	EIF2S2	Serine/threonine phosphatases / Protein phosphatase 1, regulatory subunits
1500	73.39	kd	CGS001-89765	RSPH1	-
1501	73.39	kd	CGS001-3556	IL1RAP	Immunoglobulin superfamily / Immunoglobulin-like domain containing
1502	73.35	cp	BRD-K45330754	diethylstilbestrol	Estrogen receptor agonist
1503	73.33	kd	CGS001-79862	ZNF669	Zinc fingers, C2H2-type
1504	73.32	kd	CGS001-185	AGTR1	Angiotensin receptors
1505	73.3	kd	CGS001-9183	ZW10	-
1506	73.3	kd	CGS001-51804	SIX4	Homeoboxes / SINE class
1507	73.2	cp	BRD-A54029483	IRL-2500	Endothelin receptor antagonist
1508	73.15	oe	ccsbBroad304_00602	SLC37A4	SLC37 family of phosphosugar/phosphate exchangers
1509	73.08	kd	CGS001-7625	ZNF74	Zinc fingers, C2H2-type
1510	73.06	oe	ccsbBroad304_01523	SRSF4	RNA binding motif (RRM) containing
1511	73.03	kd	CGS001-57665	RDH14	Short chain dehydrogenase/reductase superfamily / Classical SDR fold cluster 2
1512	72.99	kd	CGS001-2132	EXT2	Exostosin glycosyltransferase family
1513	72.94	kd	CGS001-23266	LPHN2	Adhesion Class GPCRs
1514	72.91	kd	CGS001-283383	GPR133	Adhesion Class GPCRs
1515	72.88	kd	CGS001-9034	CCRL2	Chemokine receptors
1516	72.82	kd	CGS001-462	SERPINC1	Serine (or cysteine) peptidase inhibitors
1517	72.78	oe	ccsbBroad304_08925	ZNF576	Zinc fingers, C2H2-type
1518	72.76	kd	CGS001-10099	TSPAN3	Tetraspanins
1519	72.71	oe	ccsbBroad304_08709	SCYL3	-
1520	72.69	cp	BRD-K83597974	pargyline	Monoamine oxidase inhibitor
1521	72.68	cp	BRD-A09161221	nomilin	HSP inhibitor
1522	72.63	cp	BRD-A59808129	guggulsterone	Cholesterol inhibitor
1523	72.63	cp	BRD-K75089421	procainamide	Sodium channel blocker
1524	72.59	cp	BRD-K15563106	phloretin	Sodium/glucose cotransporter inhibitor
1525	72.58	kd	CGS001-23461	ABCA5	ATP binding cassette transporters / subfamily A
1526	72.49	kd	CGS001-26205	GMEB2	-
1527	72.47	kd	CGS001-10062	NR1H3	Liver X receptor-like receptors
1528	72.46	cp	BRD-A43150328	penicillic-acid	other antibiotic
1529	72.45	kd	CGS001-54407	SLC38A2	System A-like transporters
1530	72.45	kd	CGS001-154	ADRB2	GPCR / Class A : Adrenoceptors : beta
1531	72.29	kd	CGS001-1154	CISH	SH2 domain containing
1532	72.29	kd	CGS001-8853	ASAP2	Ankyrin repeat domain containing
1533	72.29	oe	ccsbBroad304_02243	DLGAP5	-
1534	72.28	cp	BRD-A51820102	econazole	Bacterial cell wall synthesis inhibitor
1535	72.25	kd	CGS001-1891	ECH1	-
1536	72.24	oe	ccsbBroad304_01350	PVRL2	Immunoglobulin superfamily / C2-set domain containing
1537	72.22	oe	ccsbBroad304_06483	KCNK1	Two-P potassium channels
1538	72.21	cp	BRD-A08187463	racecadotril	Enkephalinase inhibitor
1539	72.18	kd	CGS001-2	A2M	-
1540	72.17	oe	ccsbBroad304_07511	KIF14	Kinesins
1541	72.13	kd	CGS001-51601	LIPT1	-
1542	72.1	cp	BRD-K15600710	obatoclax	BCL inhibitor
1543	72.05	cp	BRD-K25079130	avrainvillamide-analog-4	nucleophosmin inhibitor
1544	71.99	kd	CGS001-25819	CCRN4L	-
1545	71.99	cp	BRD-K36927236	glibenclamide	Sulfonylurea
1546	71.96	cp	BRD-A37347161	BRL-52537	Opioid receptor agonist
1547	71.96	kd	CGS001-117581	TWIST2	Basic helix-loop-helix proteins
1548	71.93	cp	BRD-A25576662	streptozotocin	DNA alkylating agent
1549	71.92	oe	ccsbBroad304_04191	NAA50	N(alpha)-acetyltransferase subunits
1550	71.92	cp	BRD-K73824630	skatole	Thrombin inhibitor
1551	71.9	cp	BRD-A84493640	atovaquone	Mitochondrial electron transport inhibitor
1552	71.79	cp	BRD-K18135438	chenodeoxycholic-acid	11-beta-HSD1 inhibitor
1553	71.78	cp	BRD-A56892734	esomeprazole	ATPase inhibitor
1554	71.77	cp	BRD-K30697463	desoximetasone	Glucocorticoid receptor agonist
1555	71.76	oe	ccsbBroad304_10216	ZPBP2	Immunoglobulin superfamily / Immunoglobulin-like domain containing
1556	71.76	kd	CGS001-9120	SLC16A6	SLC16 family of monocarboxylate transporters
1557	71.73	kd	CGS001-4038	LRP4	Low density lipoprotein receptors
1558	71.73	oe	ccsbBroad304_07798	EXOC3	-
1559	71.65	oe	ccsbBroad304_07015	SULT1A1	Sulfotransferases, cytosolic
1560	71.64	cp	BRD-A23290232	westcort	Glucocorticoid receptor agonist
1561	71.63	oe	ccsbBroad304_08104	MED4	-
1562	71.56	cp	BRD-K67013324	luzindole	Melatonin receptor antagonist
1563	71.53	kd	CGS001-391013	PLA2G2C	-
1564	71.5	cp	BRD-A80638690	floxuridine	DNA synthesis inhibitor
1565	71.48	cp	BRD-K71289571	zafirlukast	Leukotriene receptor antagonist
1566	71.43	kd	CGS001-4125	MAN2B1	-
1567	71.41	cp	BRD-A62035778	scopolamine	Acetylcholine receptor antagonist
1568	71.37	cp	BRD-K62353524	DY-131	Estrogen receptor agonist
1569	71.27	oe	ccsbBroad304_00418	CD55	CD molecules
1570	71.26	cp	BRD-A74500471	ethambutol	Bacterial cell wall synthesis inhibitor
1571	71.16	kd	CGS001-7504	XK	Blood group antigens
1572	71.07	kd	CGS001-7850	IL1R2	Immunoglobulin-like family of IL-1 receptors
1573	70.97	cp	BRD-K78838262	austricine	Hypolipidemic
1574	70.96	kd	CGS001-10652	YKT6	-
1575	70.88	cp	BRD-K08502430	angiogenesis-inhibitor	Angiogenesis inhibitor
1576	70.77	kd	CGS001-29116	MYLIP	-
1577	70.71	cp	BRD-K51223576	AG-99	Tyrosine kinase inhibitor
1578	70.71	kd	CGS001-1806	DPYD	-
1579	70.68	kd	CGS001-10123	ARL4C	ADP-ribosylation factors
1580	70.67	cp	BRD-K22385716	LY-303511	Casein kinase inhibitor
1581	70.64	oe	ccsbBroad304_09708	PNLDC1	-
1582	70.64	cp	BRD-A62182663	YK-4279	Apoptosis stimulant
1583	70.6	cp	BRD-K85013741	auraptene	Nitric oxide production inhibitor
1584	70.56	kd	CGS001-3221	HOXC4	Homeoboxes / ANTP class : HOXL subclass
1585	70.54	cp	BRD-K93258693	GW-9662	PPAR receptor antagonist
1586	70.54	kd	CGS001-6709	SPTAN1	EF-hand domain containing
1587	70.5	oe	ccsbBroad304_03006	OXGR1	GPCR / Class A : Orphans, Oxoglutarate receptor
1588	70.47	kd	CGS001-1537	CYC1	Mitochondrial respiratory chain complex / Complex III
1589	70.46	oe	ccsbBroad304_05348	FOXR1	Forkhead boxes
1590	70.42	cp	BRD-K16621777	enobosarm	Androgen receptor modulator
1591	70.37	kd	CGS001-5987	TRIM27	-
1592	70.37	kd	CGS001-164091	PAQR7	-
1593	70.32	kd	CGS001-23659	PLA2G15	-
1594	70.3	cp	BRD-A41995253	brucine	Glycine receptor antagonist
1595	70.28	oe	ccsbBroad304_01945	IKBKG	Zinc fingers, C2HC-type containing
1596	70.24	cp	BRD-K80738081	resveratrol	Cytochrome P450 inhibitor
1597	70.2	oe	ccsbBroad304_06575	MEF2A	Myocyte enhancer factors
1598	70.17	cp	BRD-A46179541	doxapram	Potassium channel blocker
1599	70.12	kd	CGS001-3176	HNMT	-
1600	70.04	oe	ccsbBroad304_02139	HMGN3	High-mobility group / Canonical
1601	70.02	cp	BRD-K67844266	MLN-4924	Nedd activating enzyme inhibitor
1602	69.96	cp	BRD-K29582677	flunarizine	Calcium channel blocker
1603	69.96	kd	CGS001-1385	CREB1	basic leucine zipper proteins
1604	69.92	cp	BRD-A50311610	meclozine	CAR agonist
1605	69.88	kd	CGS001-2776	GNAQ	-
1606	69.85	cp	BRD-K16551401	PNU-22394	Serotonin receptor agonist
1607	69.84	cp	BRD-K08619838	tremorine	Acetylcholine receptor agonist
1608	69.84	cp	BRD-K23623876	decafluorobutane	Contrast agent
1609	69.84	kd	CGS001-445	ASS1	-
1610	69.78	kd	CGS001-5091	PC	Carboxylases
1611	69.77	oe	ccsbBroad304_11251	BRD3	Bromodomain kinase (BRDK) family
1612	69.75	cp	BRD-K76775527	nimesulide	Cyclooxygenase inhibitor
1613	69.7	kd	CGS001-317705	VN1R5	GPCR / Unclassified : Vomeronasal receptors, type 1
1614	69.64	cp	BRD-A54927599	KF-38789	P-selectin inhibitor
1615	69.6	kd	CGS001-23523	CABIN1	-
1616	69.54	kd	CGS001-1788	DNMT3A	Methyltransferases
1617	69.53	cp	BRD-K98548675	parthenolide	NFkB pathway inhibitor
1618	69.49	cp	BRD-K88677950	PD-198306	MAP kinase inhibitor
1619	69.48	cp	BRD-K88611939	aniracetam	Glutamate receptor agonist
1620	69.45	kd	CGS001-10180	RBM6	G patch domain containing
1621	69.34	cp	BRD-A07440155	labetalol	Adrenergic receptor antagonist
1622	69.33	cp	BRD-K56334280	amonafide	Topoisomerase inhibitor
1623	69.29	kd	CGS001-8829	NRP1	CD molecules
1624	69.24	oe	ccsbBroad304_03164	MTERFD1	-
1625	69.21	cp	BRD-K54316499	tolterodine	Acetylcholine receptor antagonist
1626	69.15	oe	ccsbBroad304_01589	SQLE	Lanosterol biosynthesis pathway
1627	69.15	kd	CGS001-286530	P2RY8	GPCR / Class A : Purinergic receptors, P2Y
1628	69.15	cp	BRD-A31800922	procyclidine	Acetylcholine receptor antagonist
1629	69.13	cp	BRD-K07265709	razoxane	Chelating agent
1630	69.13	kd	CGS001-5771	PTPN2	Protein tyrosine phosphatases
1631	69.11	kd	CGS001-468	ATF4	basic leucine zipper proteins
1632	69.09	kd	CGS001-4714	NDUFB8	Mitochondrial respiratory chain complex / Complex I
1633	69.08	kd	CGS001-221391	OPN5	GPCR / Class A : Opsin receptors
1634	69.07	oe	ccsbBroad304_00853	IL7R	IL-2 receptor family
1635	69.06	kd	CGS001-11057	ABHD2	Abhydrolase domain containing
1636	69.04	cp	BRD-K83289131	CAY-10618	NAMPT inhibitor
1637	68.97	kd	CGS001-22933	SIRT2	Histone deacetylases
1638	68.96	kd	CGS001-3611	ILK	Ankyrin repeat domain containing
1639	68.93	kd	CGS001-54881	TEX10	-
1640	68.9	cp	BRD-K19360254	ergocornine	Dopamine receptor agonist
1641	68.85	kd	CGS001-826	CAPNS1	EF-hand domain containing
1642	68.76	kd	CGS001-10057	ABCC5	ATP binding cassette transporters / subfamily C
1643	68.75	oe	ccsbBroad304_09368	OPN4	GPCR / Class A : Opsin receptors
1644	68.71	kd	CGS001-11257	TP53TG1	-
1645	68.69	cp	BRD-A96456596	FPL-55712	Leukotriene receptor antagonist
1646	68.69	kd	CGS001-4724	NDUFS4	Mitochondrial respiratory chain complex / Complex I
1647	68.63	cp	BRD-K29653726	topiramate	Carbonic anhydrase inhibitor
1648	68.6	cp	BRD-K26160755	RS-45041-190	Imidazoline receptor agonist
1649	68.57	kd	CGS001-11031	RAB31	RAB, member RAS oncogene
1650	68.46	kd	CGS001-85315	PAQR8	-
1651	68.46	cp	BRD-K77695569	tiabendazole	Angiogenesis inhibitor
1652	68.35	kd	CGS001-5925	RB1	Endogenous ligands
1653	68.3	kd	CGS001-22908	SACM1L	-
1654	68.22	oe	ccsbBroad304_02402	TMEM5	-
1655	68.18	kd	CGS001-6925	TCF4	Basic helix-loop-helix proteins
1656	68.17	oe	ccsbBroad304_00944	LIMK2	LIMK subfamily
1657	68.15	kd	CGS001-6251	RSU1	-
1658	68.09	kd	CGS001-10971	YWHAQ	-
1659	68.07	kd	CGS001-115727	RASGRP4	EF-hand domain containing
1660	68.01	oe	ccsbBroad304_13830	FOXN3	Forkhead boxes
1661	67.92	oe	ccsbBroad304_02266	RHOBTB1	BTB/POZ domain containing
1662	67.92	kd	CGS001-4090	SMAD5	SMADs
1663	67.92	kd	CGS001-5442	POLRMT	-
1664	67.91	oe	ccsbBroad304_00658	GNG5	-
1665	67.89	kd	CGS001-192669	EIF2C3	-
1666	67.88	oe	ccsbBroad304_06954	SLC1A1	Glutamate transporter subfamily
1667	67.87	cp	BRD-K40887525	ritanserin	Serotonin receptor antagonist
1668	67.86	kd	CGS001-7484	WNT9B	Wingless-type MMTV integration sites
1669	67.67	cp	BRD-A64228451	terreic-acid	BTK inhibitor
1670	67.65	kd	CGS001-285268	ZNF621	Zinc fingers, C2H2-type
1671	67.65	kd	CGS001-200734	SPRED2	-
1672	67.6	oe	ccsbBroad304_12008	NLK	nmo subfamily
1673	67.59	cp	BRD-A28318179	aminomethyltransferase	Nitric oxide synthase inhibitor
1674	67.56	kd	CGS001-26147	PHF19	Zinc fingers, PHD-type
1675	67.55	kd	CGS001-26277	TINF2	-
1676	67.54	kd	CGS001-3576	IL8	-
1677	67.52	oe	ccsbBroad304_01408	RNF5	RING-type (C3HC4) zinc fingers
1678	67.49	cp	BRD-K14643723	4-(2-Amino-ethyl)-benzenesulfonamide	carbonic anhydrase inhibitor
1679	67.48	kd	CGS001-3912	LAMB1	Laminins
1680	67.48	cp	BRD-A75517195	thiazolopyrimidine	CDC inhibitor
1681	67.46	cp	BRD-A71009679	KUC103420N	-666
1682	67.37	cp	BRD-K80725821	RS-16566	Serotonin receptor antagonist
1683	67.31	kd	CGS001-80018	NAA25	N(alpha)-acetyltransferase subunits
1684	67.29	cc		PARP inhibitor	-
1685	67.29	kd	CGS001-3665	IRF7	-
1686	67.27	kd	CGS001-10513	APPBP2	-
1687	67.26	oe	ccsbBroad304_04202	MED28	-
1688	67.26	kd	CGS001-10793	ZNF273	Zinc fingers, C2H2-type
1689	67.25	kd	CGS001-5590	PRKCZ	Iota subfamily
1690	67.23	cp	BRD-K99174507	cardiogenol-c	Cardiomyogenesis inducer
1691	67.17	oe	ccsbBroad304_00969	MAGEA10	-
1692	67.03	oe	ccsbBroad304_01061	NAB2	-
1693	67.03	oe	ccsbBroad304_02217	FEZ1	-
1694	66.98	cp	BRD-K85119730	tolbutamide	ATP channel blocker
1695	66.96	kd	CGS001-23753	SDF2L1	-
1696	66.95	oe	ccsbBroad304_00793	HSD17B4	Short chain dehydrogenase/reductase superfamily / Classical SDR fold cluster 3
1697	66.94	cp	BRD-A37776212	ICI-204448	Opioid receptor agonist
1698	66.91	kd	CGS001-439	ASNA1	-
1699	66.89	cp	BRD-K32107296	temozolomide	DNA alkylating agent
1700	66.86	cp	BRD-K56614220	clofazimine	GK0582 inhibitor
1701	66.83	cp	BRD-K54529596	captopril	ACE inhibitor
1702	66.82	kd	CGS001-55937	APOM	Apolipoproteins
1703	66.78	kd	CGS001-2629	GBA	-
1704	66.61	cp	BRD-U08759356	EI-346-erlotinib-analog	EGFR inhibitor
1705	66.6	cp	BRD-K72903603	zidovudine	Reverse transcriptase inhibitor
1706	66.59	oe	ccsbBroad304_00036	AFP	-
1707	66.54	kd	CGS001-2976	GTF3C2	General transcription factors
1708	66.42	oe	ccsbBroad304_01139	PA2G4	-
1709	66.32	kd	CGS001-6117	RPA1	-
1710	66.29	cp	BRD-K82865713	prostaglandin-b2	cAMP inhibitor
1711	66.26	cp	BRD-K69763916	LY-341495	Glutamate receptor antagonist
1712	66.16	cp	BRD-A35989968	megestrol	Progesterone receptor agonist
1713	66.16	kd	CGS001-10691	GMEB1	-
1714	66.11	kd	CGS001-7371	UCK2	-
1715	66.1	cp	BRD-K57569181	pentoxifylline	Phosphodiesterase inhibitor
1716	66.1	kd	CGS001-509	ATP5C1	ATPases / F-type
1717	66.05	cp	BRD-K40656405	L-165041	PPAR receptor agonist
1718	65.99	oe	ccsbBroad304_03047	BZW2	-
1719	65.94	kd	CGS001-7023	TFAP4	Basic helix-loop-helix proteins
1720	65.93	cc		NFkB pathway inhibitor	-
1721	65.93	oe	ccsbBroad304_09821	TMEM154	-
1722	65.78	cp	BRD-K99749624	linifanib	PDGFR receptor inhibitor
1723	65.77	kd	CGS001-10651	MTX2	-
1724	65.71	kd	CGS001-256297	PTF1A	Basic helix-loop-helix proteins
1725	65.61	cp	BRD-K04923131	GSK-3-inhibitor-IX	Glycogen synthase kinase inhibitor
1726	65.61	cp	BRD-A04668240	CGP-52432	GABA receptor antagonist
1727	65.57	cp	BRD-K70577657	H-9	PKA inhibitor
1728	65.53	kd	CGS001-10456	HAX1	-
1729	65.52	cp	BRD-K40758068	efavirenz	HIV protease inhibitor
1730	65.43	oe	ccsbBroad304_02887	CLIC4	Ion channels / Chloride channels : Intracellular
1731	65.34	kd	CGS001-4091	SMAD6	SMADs
1732	65.34	oe	ccsbBroad304_14066	CHEK2	CHK1 subfamily
1733	65.32	cp	BRD-A48237631	mitomycin-c	DNA alkylating agent
1734	65.22	cp	BRD-A32164164	methyllycaconitine	Acetylcholine receptor antagonist
1735	65.01	kd	CGS001-4696	NDUFA3	Mitochondrial respiratory chain complex / Complex I
1736	65	cp	BRD-K32696739	noreleagnine	Monoamine oxidase inhibitor
1737	64.99	kd	CGS001-994	CDC25B	Protein tyrosine phosphatases / Class III Cys-based PTPs
1738	64.95	cp	BRD-A18043272	phensuximide	Succinimide antiepileptic
1739	64.93	oe	ccsbBroad304_00126	ATP5A1	ATPases / F-type
1740	64.9	cp	BRD-K52930707	rescinnamine	ACE inhibitor
1741	64.78	oe	ccsbBroad304_00527	F2RL1	GPCR / Class A : Protease activated receptors
1742	64.78	cp	BRD-K76805682	SB-415286	Glycogen synthase kinase inhibitor
1743	64.74	cp	BRD-K39111395	BCL2-inhibitor	BCL inhibitor
1744	64.72	oe	ccsbBroad304_09445	MRGPRX3	GPCR / Class A : Orphans
1745	64.6	oe	ccsbBroad304_01929	DYRK2	Dyrk2 subfamily
1746	64.59	kd	CGS001-1488	CTBP2	-
1747	64.58	cp	BRD-A65440446	cimaterol	Adrenergic receptor agonist
1748	64.56	cp	BRD-A52326238	isogedunin	HSP inhibitor
1749	64.52	cp	BRD-K18250272	propoxycaine	Local anesthetic
1750	64.51	kd	CGS001-10312	TCIRG1	ATPases / V-type
1751	64.46	oe	ccsbBroad304_00412	CYP3A5	Cytochrome P450s
1752	64.46	oe	ccsbBroad304_07641	CCT7	Heat Shock Proteins / Chaperonins
1753	64.4	oe	ccsbBroad304_06278	GK	Glycerol kinases
1754	64.31	oe	ccsbBroad304_04457	TOX2	-
1755	64.31	oe	ccsbBroad304_00105	ARNTL	Basic helix-loop-helix proteins
1756	64.29	kd	CGS001-54536	EXOC6	-
1757	64.25	oe	ccsbBroad304_03444	PAF1	-
1758	64.15	cp	BRD-A41145729	methoprene-acid	Retinoid receptor agonist
1759	64.06	kd	CGS001-11065	UBE2C	Ubiquitin-conjugating enzymes E2
1760	64.01	kd	CGS001-1949	EFNB3	Ephrins
1761	63.94	cp	BRD-K56509348	BMS-182874	Endothelin receptor antagonist
1762	63.91	kd	CGS001-64781	CERK	Ceramide kinase
1763	63.82	cp	BRD-M07438658	lapatinib	EGFR inhibitor
1764	63.76	cp	BRD-K82846253	repaglinide	Insulin secretagogue
1765	63.64	kd	CGS001-523	ATP6V1A	ATPases / V-type
1766	63.58	kd	CGS001-29110	TBK1	IKK family
1767	63.57	kd	CGS001-317701	VN1R2	GPCR / Unclassified : Vomeronasal receptors, type 1
1768	63.57	kd	CGS001-51447	IP6K2	-
1769	63.55	kd	CGS001-3376	IARS	Aminoacyl tRNA synthetases / Class I
1770	63.51	kd	CGS001-5550	PREP	Prolyl oligopeptidase
1771	63.49	kd	CGS001-51727	CMPK1	-
1772	63.44	kd	CGS001-29083	GTPBP8	-
1773	63.42	kd	CGS001-10447	FAM3C	-
1774	63.39	kd	CGS001-3508	IGHMBP2	Zinc fingers, AN1-type domain containing
1775	63.35	oe	ccsbBroad304_02310	ARPC4	Actin related protein 2/3 complex subunits
1776	63.29	kd	CGS001-4086	SMAD1	SMADs
1777	63.28	oe	ccsbBroad304_04675	ATG4A	-
1778	63.28	kd	CGS001-9459	ARHGEF6	Rho guanine nucleotide exchange factors
1779	63.24	cp	BRD-A25234499	aminoglutethimide	Glucocorticoid receptor antagonist
1780	63.22	oe	ccsbBroad304_13929	PRKACA	Protein kinase A
1781	63.21	cp	BRD-K50128260	sildenafil	Phosphodiesterase inhibitor
1782	63.17	cp	BRD-A35588707	teniposide	Topoisomerase inhibitor
1783	63.06	kd	CGS001-55604	LRRC16A	-
1784	63.05	kd	CGS001-58472	SQRDL	-
1785	63.04	oe	ccsbBroad304_02220	MTFR1	-
1786	62.97	kd	CGS001-6093	ROCK1	Pleckstrin homology (PH) domain containing
1787	62.93	oe	ccsbBroad304_00088	FASLG	Tumour necrosis factor (TNF) receptor family
1788	62.91	cc		Sterol demethylase inhibitor	-
1789	62.88	cp	BRD-A65449987	flunisolide	Cytochrome P450 inhibitor
1790	62.84	cp	BRD-K30480208	torasemide	Electrolyte reabsorption inhibitor
1791	62.78	kd	CGS001-23658	LSM5	-
1792	62.77	kd	CGS001-1459	CSNK2A2	Casein kinase 2 (CK2) family
1793	62.68	kd	CGS001-440435	GPR179	GPCR / Class C : Orphans
1794	62.67	kd	CGS001-55033	FKBP14	EF-hand domain containing
1795	62.67	kd	CGS001-1030	CDKN2B	-
1796	62.63	kd	CGS001-90655	TGIF2LY	Homeoboxes / TALE class
1797	62.63	oe	ccsbBroad304_02349	MPHOSPH9	-
1798	62.58	cp	BRD-K71926323	marbofloxacin	Bacterial DNA gyrase inhibitor
1799	62.57	kd	CGS001-5362	PLXNA2	Plexins
1800	62.55	oe	ccsbBroad304_03850	TRIB3	Trbl family
1801	62.55	cp	BRD-K33551950	radicicol	HSP inhibitor
1802	62.55	oe	ccsbBroad304_06654	NPM1	-
1803	62.47	oe	ccsbBroad304_02853	QPCT	Aminopeptidase Y
1804	62.46	kd	CGS001-4170	MCL1	-
1805	62.45	kd	CGS001-2950	GSTP1	Glutathione S-transferases
1806	62.45	kd	CGS001-1201	CLN3	-
1807	62.34	cp	BRD-K21520694	sulfacetamide	PABA antagonist
1808	62.32	cp	BRD-K46384212	o-3M3FBS	phospholipase activator
1809	62.3	cp	BRD-K59469039	AG-879	Angiogenesis inhibitor
1810	62.29	kd	CGS001-2295	FOXF2	Forkhead boxes
1811	62.19	cp	BRD-K64402243	ivachtin	Caspase inhibitor
1812	62.18	kd	CGS001-27197	GPR82	GPCR / Class A : Orphans
1813	62.17	kd	CGS001-5002	SLC22A18	Orphan or poorly characterized SLC22 family members
1814	62.14	cp	BRD-K03557653	sappanone-a	Tyrosinase inhibitor
1815	62.12	oe	ccsbBroad304_10857	MKNK2	MKN subfamily
1816	62.07	kd	CGS001-598	BCL2L1	Serine/threonine phosphatases / Protein phosphatase 1, regulatory subunits
1817	62	cp	BRD-K06817181	BRD-K06817181	JAK inhibitor
1818	61.94	cc		BCL inhibitor	-
1819	61.87	kd	CGS001-1198	CLK3	CDC-like kinases
1820	61.81	cp	BRD-K25906698	immepip	Histamine receptor agonist
1821	61.78	kd	CGS001-25932	CLIC4	Ion channels / Chloride channels : Intracellular
1822	61.76	cp	BRD-K79877282	PF-543	Sphingosine kinase inhibitor
1823	61.76	oe	ccsbBroad304_06992	SRC	Src family
1824	61.74	cp	BRD-K57930253	nitrazepam	Benzodiazepine receptor agonist
1825	61.72	cp	BRD-K01555864	dibenzoylmethane	Antineoplastic
1826	61.7	kd	CGS001-6895	TARBP2	-
1827	61.69	oe	ccsbBroad304_02019	IL18RAP	CD molecules
1828	61.68	kd	CGS001-4046	LSP1	-
1829	61.61	cp	BRD-K44876623	zolpidem	Benzodiazepine receptor agonist
1830	61.58	cp	BRD-K97181089	amiloride	Sodium channel blocker
1831	61.58	cp	BRD-A45664787	iloprost	Platelet aggregation inhibitor
1832	61.53	oe	ccsbBroad304_05782	ADORA2A	GPCR / Class A : Adenosine receptors
1833	61.52	kd	CGS001-57541	ZNF398	Zinc fingers, C2H2-type
1834	61.51	oe	ccsbBroad304_07727	LIAS	-
1835	61.49	oe	ccsbBroad304_09756	PAQR7	-
1836	61.47	kd	CGS001-23043	TNIK	MSN subfamily
1837	61.46	cp	BRD-K18678457	ZD-7288	HCN channel blocker
1838	61.46	kd	CGS001-21	ABCA3	ATP binding cassette transporters / subfamily A
1839	61.37	cp	BRD-K80778372	RO-19-4605	GABA benzodiazepine site receptor inverse agonist
1840	61.36	kd	CGS001-10336	PCGF3	Polycomb group ring fingers
1841	61.33	kd	CGS001-84539	MCHR2	GPCR / Class A : MCH receptors
1842	61.27	cp	BRD-K84175871	pseudoephedrine	Adrenergic receptor agonist
1843	61.26	oe	ccsbBroad304_06226	FTL	-
1844	61.25	kd	CGS001-5371	PML	RING-type (C3HC4) zinc fingers
1845	61.24	cp	BRD-K78637815	LY-320135	Cannabinoid receptor antagonist
1846	61.23	kd	CGS001-4704	NDUFA9	Short chain dehydrogenase/reductase superfamily / Extended SDR fold
1847	61.23	cp	BRD-K74763371	bosentan	Endothelin receptor antagonist
1848	61.19	cp	BRD-K90333595	phentolamine	Adrenergic receptor antagonist
1849	61.15	cp	BRD-K64044582	linoleamide	ACAT inhibitor
1850	61.14	cp	BRD-K38477985	malonoben	Protein tyrosine kinase inhibitor
1851	61.09	kd	CGS001-10284	SAP18	-
1852	61.02	oe	ccsbBroad304_00771	HOXA5	Homeoboxes / ANTP class : HOXL subclass
1853	60.99	cp	BRD-A90515964	guaifenesin	Expectorant
1854	60.72	kd	CGS001-55423	SIRPG	Immunoglobulin superfamily / C1-set domain containing
1855	60.71	kd	CGS001-6453	ITSN1	Rho guanine nucleotide exchange factors
1856	60.66	kd	CGS001-27097	TAF5L	WD repeat domain containing
1857	60.61	oe	ccsbBroad304_06836	RAD23B	-
1858	60.56	cp	BRD-K84987553	MDM2-inhibitor	MDM inhibitor
1859	60.53	kd	CGS001-3651	PDX1	Homeoboxes / ANTP class : HOXL subclass
1860	60.52	oe	ccsbBroad304_03450	TMED9	-
1861	60.52	oe	ccsbBroad304_06291	GNAI1	-
1862	60.42	kd	CGS001-55968	NSFL1C	UBX domain containing
1863	60.35	kd	CGS001-1910	EDNRB	Endothelin receptors
1864	60.32	kd	CGS001-57787	MARK4	MARK subfamily
1865	60.28	cp	BRD-A93255169	thalidomide	TNF production inhibitor
1866	60.24	cp	BRD-K76568384	PHTPP	Estrogen receptor antagonist
1867	60.23	kd	CGS001-776	CACNA1D	Calcium channel subunits
1868	60.18	cp	BRD-A23637604	oxymetholone	Androgen receptor agonist
1869	60.15	cp	BRD-K63784565	BRD-K63784565	Topoisomerase inhibitor
1870	60.09	kd	CGS001-6906	SERPINA7	Serine (or cysteine) peptidase inhibitors
1871	60.08	cp	BRD-K24538644	KUC104502N	-666
1872	60.08	oe	ccsbBroad304_00501	EMD	-
1873	60.06	cp	BRD-K77625572	etomoxir	Carnitine palmitoyltransferase inhibitor
1874	60.06	kd	CGS001-57474	ZNF490	Zinc fingers, C2H2-type
1875	60.02	cp	BRD-K79684402	RO-10-5824	Dopamine receptor agonist
1876	59.97	cp	BRD-A34255068	rolipram	Phosphodiesterase inhibitor
1877	59.94	cp	BRD-K77998258	ganglioside	SRC activator
1878	59.75	cp	BRD-K87048468	RS-102221	Serotonin receptor antagonist
1879	59.75	kd	CGS001-54925	ZNF434	-
1880	59.73	cc		PPAR receptor agonist	-
1881	59.67	cp	BRD-K98490050	amsacrine	Topoisomerase inhibitor
1882	59.67	kd	CGS001-2837	UTS2R	Urotensin receptor
1883	59.67	oe	ccsbBroad304_02036	ARHGEF7	Rho guanine nucleotide exchange factors
1884	59.59	oe	ccsbBroad304_01152	PCNA	-
1885	59.57	kd	CGS001-80218	NAA50	N(alpha)-acetyltransferase subunits
1886	59.54	cc		Targets of VEGFR inhibitors GOF	-
1887	59.54	cp	BRD-K70358946	aripiprazole	Serotonin receptor agonist
1888	59.53	cp	BRD-A62809825	thapsigargin	ATPase inhibitor
1889	59.4	oe	ccsbBroad304_07294	TNFSF10	CD molecules
1890	59.39	cp	BRD-K03406345	azacitidine	DNA methyltransferase inhibitor
1891	59.36	kd	CGS001-56956	LHX9	Homeoboxes / LIM class
1892	59.31	oe	ccsbBroad304_06660	NTRK3	Type VII RTKs: Neurotrophin receptor/Trk family
1893	59.31	cp	BRD-K97810537	beclometasone	Glucocorticoid receptor agonist
1894	59.28	kd	CGS001-1644	DDC	Catecholamine turnover
1895	59.25	oe	ccsbBroad304_01019	MLH1	-
1896	59.18	kd	CGS001-56521	DNAJC12	Heat shock proteins / DNAJ (HSP40)
1897	59.16	oe	ccsbBroad304_06806	PSMD3	Proteasome (prosome, macropain) subunits
1898	59.16	cp	BRD-A50737080	CGK-733	ATR kinase inhibitor
1899	59.16	kd	CGS001-54850	FBXL12	F-boxes / Leucine-rich repeats
1900	59.09	oe	ccsbBroad304_06301	GOT2	-
1901	59.08	oe	ccsbBroad304_00990	DNAJB9	Heat shock proteins / DNAJ (HSP40)
1902	59.03	kd	CGS001-1969	EPHA2	Type XIII RTKs: Ephrin receptor family
1903	58.95	cp	BRD-K39746403	erythromycin	NFkB pathway inhibitor
1904	58.93	cp	BRD-A36267905	buphenine	Adrenergic receptor agonist
1905	58.92	oe	ccsbBroad304_06481	KCNJ11	Inwardly rectifying potassium channels
1906	58.89	kd	CGS001-375449	MAST4	MAST family
1907	58.86	oe	ccsbBroad304_01974	RNASET2	-
1908	58.84	kd	CGS001-79174	CRELD2	-
1909	58.82	oe	ccsbBroad304_00221	CASP3	Caspases
1910	58.78	oe	ccsbBroad304_07569	TRIB1	Trbl family
1911	58.77	cp	BRD-K93645900	tadalafil	Phosphodiesterase inhibitor
1912	58.7	cp	BRD-K96527333	dehydroisoandosterone	GABA receptor modulator
1913	58.66	oe	ccsbBroad304_03874	UBL5	-
1914	58.62	kd	CGS001-10888	GPR83	GPCR / Class A : Orphans
1915	58.61	cp	BRD-K61192372	capecitabine	DNA synthesis inhibitor
1916	58.55	kd	CGS001-5613	PRKX	Protein kinase A
1917	58.55	cp	BRD-K31553034	zibotentan	Endothelin receptor antagonist
1918	58.54	kd	CGS001-5921	RASA1	Pleckstrin homology (PH) domain containing
1919	58.52	kd	CGS001-6195	RPS6KA1	RSK subfamily
1920	58.51	oe	ccsbBroad304_08113	DNAJC15	Heat shock proteins / DNAJ (HSP40)
1921	58.5	cp	BRD-A38898897	GW-311616	Leukocyte elastase inhibitor
1922	58.5	kd	CGS001-873	CBR1	Prostaglandin synthases
1923	58.46	oe	ccsbBroad304_06260	GATA3	GATA zinc finger domain containing
1924	58.45	kd	CGS001-23066	CAND2	-
1925	58.34	cc		PRD class homeoboxes and psudogenes LOF	-
1926	58.34	cp	BRD-A80641450	FR-139317	Endothelin receptor antagonist
1927	58.27	kd	CGS001-10161	LPAR6	GPCR / Class A : Lysophospholipid receptors : Lysophosphatidic acid
1928	58.24	oe	ccsbBroad304_01803	ZBTB25	BTB/POZ domain containing
1929	58.23	kd	CGS001-6004	RGS16	Regulators of G-protein signaling
1930	58.22	kd	CGS001-83881	MIXL1	Homeoboxes / PRD class
1931	58.21	cp	BRD-A44090213	indoprofen	Cyclooxygenase inhibitor
1932	58.2	kd	CGS001-6793	STK10	SLK subfamily
1933	58.15	cp	BRD-K77641333	naphazoline	Adrenergic receptor agonist
1934	58.12	oe	ccsbBroad304_01519	SET	-
1935	58	oe	ccsbBroad304_06670	OGG1	-
1936	57.94	kd	CGS001-28512	NKIRAS1	-
1937	57.86	cp	BRD-K66944906	fraxidin	Carbonic anhydrase inhibitor
1938	57.86	cp	BRD-A26384407	chlortalidone	Carbonic anhydrase inhibitor
1939	57.85	oe	ccsbBroad304_06008	AP2M1	-
1940	57.84	kd	CGS001-2185	PTK2B	Serine/threonine phosphatases / Protein phosphatase 1, regulatory subunits
1941	57.79	kd	CGS001-9616	RNF7	RING-type (C3HC4) zinc fingers
1942	57.77	kd	CGS001-90	ACVR1	Type I receptor serine/threonine kinases
1943	57.76	kd	CGS001-54499	TMCO1	-
1944	57.7	cp	BRD-K15868788	SDZ-205-557	Serotonin receptor antagonist
1945	57.7	cp	BRD-K71731651	PNU-120596	Acetylcholine receptor agonist
1946	57.67	oe	ccsbBroad304_03155	DHH	-
1947	57.63	cp	BRD-K37618799	MRS-1220	Adenosine receptor antagonist
1948	57.62	kd	CGS001-2959	GTF2B	General transcription factors
1949	57.61	kd	CGS001-2828	GPR4	GPCR / Class A : Orphans
1950	57.6	oe	ccsbBroad304_00986	MCM2	-
1951	57.59	cp	BRD-K60923938	veratridine	Sodium channel activator
1952	57.53	kd	CGS001-8892	EIF2B2	-
1953	57.51	kd	CGS001-843	CASP10	Caspases
1954	57.49	kd	CGS001-535	ATP6V0A1	ATPases / V-type
1955	57.47	cp	BRD-K88871508	lisuride	Dopamine receptor agonist
1956	57.47	cp	BRD-K04170657	psoromic-acid	Ras GTPase inhibitor
1957	57.37	kd	CGS001-3659	IRF1	-
1958	57.36	kd	CGS001-3930	LBR	Tudor domain containing
1959	57.29	kd	CGS001-4702	NDUFA8	Mitochondrial respiratory chain complex / Complex I
1960	57.29	cp	BRD-K92049597	triamterene	Sodium channel blocker
1961	57.28	kd	CGS001-57007	CXCR7	-
1962	57.27	cp	BRD-K95851186	CGP-13501	GABA receptor modulator
1963	57.25	kd	CGS001-10139	ARFRP1	ADP-ribosylation factors
1964	57.24	oe	ccsbBroad304_06048	CRYZ	-
1965	57.11	kd	CGS001-55634	ZNF673	-
1966	57.1	oe	ccsbBroad304_00529	F3	CD molecules
1967	57.04	oe	ccsbBroad304_06695	PCK2	-
1968	57.01	oe	ccsbBroad304_00849	IL4	Interleukins and interleukin receptors
1969	56.97	kd	CGS001-122402	TDRD9	Tudor domain containing
1970	56.97	oe	ccsbBroad304_13848	EGFR	Type I RTKs: ErbB (epidermal growth factor) receptor family
1971	56.95	cp	BRD-K81376179	TCS-359	FLT3 inhibitor
1972	56.88	kd	CGS001-4691	NCL	RNA binding motif (RRM) containing
1973	56.77	kd	CGS001-5819	PVRL2	Immunoglobulin superfamily / C2-set domain containing
1974	56.72	cp	BRD-K93080877	Ala-Ala-Phe-CMK	Tripeptidyl peptidase inhibitor
1975	56.67	cp	BRD-K05395900	nicotine	Acetylcholine receptor agonist
1976	56.63	kd	CGS001-23387	SIK3	QIK subfamily
1977	56.58	cp	BRD-A70731303	avrainvillamide-analog-5	nucleophosmin inhibitor
1978	56.58	kd	CGS001-5013	OTX1	Homeoboxes / PRD class
1979	56.57	oe	ccsbBroad304_06745	PNN	-
1980	56.37	kd	CGS001-2495	FTH1	-
1981	56.23	kd	CGS001-10694	CCT8	Heat Shock Proteins / Chaperonins
1982	56.2	kd	CGS001-7919	DDX39B	DEAD-boxes
1983	56.15	cp	BRD-K43880410	pregnenolone	glutamate receptor modulator
1984	56.07	oe	ccsbBroad304_07012	STK3	MST subfamily
1985	55.97	kd	CGS001-55008	HERC6	-
1986	55.95	kd	CGS001-11073	TOPBP1	-
1987	55.88	oe	ccsbBroad304_04991	ZNF785	Zinc fingers, C2H2-type
1988	55.87	kd	CGS001-10320	IKZF1	IKAROS zinc fingers
1989	55.85	oe	ccsbBroad304_10064	NDUFS7	Mitochondrial respiratory chain complex / Complex I
1990	55.84	kd	CGS001-4129	MAOB	Catecholamine turnover
1991	55.81	kd	CGS001-10969	EBNA1BP2	-
1992	55.73	cp	BRD-K59037100	oxybenzone	Lipase inhibitor
1993	55.72	kd	CGS001-2184	FAH	-
1994	55.68	kd	CGS001-51701	NLK	nmo subfamily
1995	55.6	kd	CGS001-57459	GATAD2B	GATA zinc finger domain containing
1996	55.59	cp	BRD-K00610438	altanserin	Serotonin receptor antagonist
1997	55.58	kd	CGS001-151742	PPM1L	Serine/threonine phosphatases / Protein phosphatases, Mg2+/Mn2+ dependent
1998	55.44	kd	CGS001-7086	TKT	-
1999	55.37	oe	ccsbBroad304_05192	SPRED2	-
[truncated: 6,560 more rows]
