# Supplementary material for: Immune-related diagnostic indicators and targeted therapies for COPD combined with NASH were identified and verified via WGCNA and LASSO
Source: Front Immunol. 2025 Feb 28;16:1514422. doi: 10.3389/fimmu.2025.1514422 (PMC11906333; doi:10.3389/fimmu.2025.1514422)
Supplement: Supplementary file 3 [file Table3.xlsx]

## Sheet: mRNA_miRNA_lncRNA
mirnaid	genesymbol
hsa-miR-140-3p	MYH2
hsa-miR-758-5p	MYH2
hsa-miR-3175	MYH2
hsa-miR-4422	MYH2
hsa-miR-6835-5p	MYH2
hsa-miR-6859-5p	MYH2
hsa-miR-761	MYH2
hsa-miR-4671-3p	MYH2
hsa-miR-6758-5p	MYH2
hsa-miR-760	S100A9
hsa-miR-6737-3p	S100A9
hsa-miR-6757-3p	S100A9
hsa-miR-6743-5p	S100A9
hsa-let-7b-5p	S100A9
hsa-miR-23a-5p	S100A9
hsa-miR-197-5p	S100A9
hsa-miR-182-3p	S100A9
hsa-miR-217-3p	S100A9
hsa-miR-149-5p	S100A9
hsa-miR-323a-5p	S100A9
hsa-miR-331-3p	S100A9
hsa-miR-511-5p	S100A9
hsa-miR-193b-5p	S100A9
hsa-miR-33b-3p	S100A9
hsa-miR-1296-5p	S100A9
hsa-miR-1271-5p	S100A9
hsa-miR-769-3p	S100A9
hsa-miR-766-5p	S100A9
hsa-miR-675-5p	S100A9
hsa-miR-874-5p	S100A9
hsa-miR-874-3p	S100A9
hsa-miR-940	S100A9
hsa-miR-1228-5p	S100A9
hsa-miR-663b	S100A9
hsa-miR-1292-5p	S100A9
hsa-miR-1292-3p	S100A9
hsa-miR-1908-3p	S100A9
hsa-miR-1910-5p	S100A9
hsa-miR-2277-3p	S100A9
hsa-miR-2278	S100A9
hsa-miR-3120-5p	S100A9
hsa-miR-3130-5p	S100A9
hsa-miR-3151-3p	S100A9
hsa-miR-3157-3p	S100A9
hsa-miR-3160-5p	S100A9
hsa-miR-3181	S100A9
hsa-miR-3184-5p	S100A9
hsa-miR-3190-3p	S100A9
hsa-miR-3196	S100A9
hsa-miR-3198	S100A9
hsa-miR-4323	S100A9
hsa-miR-4259	S100A9
hsa-miR-4260	S100A9
hsa-miR-4271	S100A9
hsa-miR-4281	S100A9
hsa-miR-4329	S100A9
hsa-miR-3615	S100A9
hsa-miR-3617-3p	S100A9
hsa-miR-3934-3p	S100A9
hsa-miR-3943	S100A9
hsa-miR-4420	S100A9
hsa-miR-4458	S100A9
hsa-miR-4462	S100A9
hsa-miR-4485-3p	S100A9
hsa-miR-4523	S100A9
hsa-miR-4529-5p	S100A9
hsa-miR-3972	S100A9
hsa-miR-4664-3p	S100A9
hsa-miR-4672	S100A9
hsa-miR-4687-5p	S100A9
hsa-miR-4687-3p	S100A9
hsa-miR-4688	S100A9
hsa-miR-4707-3p	S100A9
hsa-miR-4717-3p	S100A9
hsa-miR-4723-3p	S100A9
hsa-miR-4730	S100A9
hsa-miR-4734	S100A9
hsa-miR-4736	S100A9
hsa-miR-4776-3p	S100A9
hsa-miR-4780	S100A9
hsa-miR-4793-5p	S100A9
hsa-miR-5008-5p	S100A9
hsa-miR-5196-5p	S100A9
hsa-miR-664b-3p	S100A9
hsa-miR-1295b-3p	S100A9
hsa-miR-5691	S100A9
hsa-miR-6070	S100A9
hsa-miR-6085	S100A9
hsa-miR-6727-5p	S100A9
hsa-miR-6728-5p	S100A9
hsa-miR-6741-3p	S100A9
hsa-miR-6752-3p	S100A9
hsa-miR-6759-3p	S100A9
hsa-miR-6763-5p	S100A9
hsa-miR-6766-5p	S100A9
hsa-miR-6768-5p	S100A9
hsa-miR-6769a-3p	S100A9
hsa-miR-6772-5p	S100A9
hsa-miR-6778-5p	S100A9
hsa-miR-6784-5p	S100A9
hsa-miR-6786-5p	S100A9
hsa-miR-6789-3p	S100A9
hsa-miR-6791-3p	S100A9
hsa-miR-6792-5p	S100A9
hsa-miR-6792-3p	S100A9
hsa-miR-6793-5p	S100A9
hsa-miR-6793-3p	S100A9
hsa-miR-6796-3p	S100A9
hsa-miR-6803-5p	S100A9
hsa-miR-6804-3p	S100A9
hsa-miR-6805-3p	S100A9
hsa-miR-6812-3p	S100A9
hsa-miR-6813-3p	S100A9
hsa-miR-6819-3p	S100A9
hsa-miR-6836-3p	S100A9
hsa-miR-6848-3p	S100A9
hsa-miR-6852-5p	S100A9
hsa-miR-6860	S100A9
hsa-miR-6872-3p	S100A9
hsa-miR-6878-3p	S100A9
hsa-miR-6890-3p	S100A9
hsa-miR-7106-5p	S100A9
hsa-miR-7108-5p	S100A9
hsa-miR-7152-3p	S100A9
hsa-miR-7155-5p	S100A9
hsa-miR-7160-3p	S100A9
hsa-miR-7703	S100A9
hsa-miR-7843-5p	S100A9
hsa-miR-7851-3p	S100A9
hsa-miR-8077	S100A9
hsa-miR-10394-5p	S100A9
hsa-miR-10396b-3p	S100A9
hsa-miR-3085-3p	S100A9
hsa-let-7b-5p	AL359762.3
hsa-let-7b-5p	AL160006.1
hsa-let-7b-5p	THBS3-AS1
hsa-let-7b-5p	RNF216P1
hsa-let-7b-5p	RNF216P1
hsa-let-7b-5p	LINC02381
hsa-let-7b-5p	MEG3
hsa-let-7b-5p	MEG3
hsa-let-7b-5p	ZNF337-AS1
hsa-let-7b-5p	ZNF337-AS1
hsa-let-7b-5p	XIST
hsa-let-7b-5p	XIST
hsa-let-7b-5p	XIST
hsa-let-7b-5p	XIST
hsa-miR-140-3p	AL049840.5
hsa-miR-140-3p	AL049840.5
hsa-miR-140-3p	AC018521.1
hsa-miR-140-3p	AC018521.1
hsa-miR-140-3p	AC018521.1
hsa-miR-140-3p	XIST
hsa-miR-149-5p	LINC-PINT
hsa-miR-149-5p	AC016831.6
hsa-miR-149-5p	MALAT1
hsa-miR-149-5p	SNHG29
hsa-miR-149-5p	AL035071.1
hsa-miR-149-5p	LINC00630
hsa-miR-664b-3p	MALAT1
hsa-miR-664b-3p	MALAT1
hsa-miR-664b-3p	MALAT1
hsa-miR-760	MALAT1
hsa-miR-760	SNHG29
hsa-miR-760	SNHG29
hsa-miR-760	SNHG29
hsa-miR-760	SNHG29
hsa-miR-760	SNHG29
hsa-miR-761	AC026362.1
hsa-miR-761	AC026362.1
hsa-miR-761	AC026362.1
hsa-miR-761	AC026362.1
hsa-miR-761	AC020663.4
hsa-miR-761	SLX1A-SULT1A3
hsa-miR-761	SLX1A-SULT1A3
hsa-miR-761	SLX1A-SULT1A3
hsa-miR-761	SLX1A-SULT1A3
hsa-miR-761	SLX1A-SULT1A3
hsa-miR-761	AC002470.2
hsa-miR-761	AC002470.2
hsa-miR-766-5p	NEAT1
hsa-miR-766-5p	NEAT1
hsa-miR-766-5p	NEAT1
hsa-miR-766-5p	NEAT1
hsa-miR-766-5p	NEAT1
hsa-miR-766-5p	AC026362.1
hsa-miR-766-5p	XIST
hsa-miR-766-5p	XIST
hsa-miR-766-5p	XIST
hsa-miR-874-3p	NEAT1
hsa-miR-874-3p	NEAT1
hsa-miR-1271-5p	MALAT1
hsa-miR-1271-5p	MALAT1
hsa-miR-1296-5p	XIST
hsa-miR-2278	AC013268.5
hsa-miR-2278	AC112229.4
hsa-miR-2278	AC109460.3
hsa-miR-2278	AC109460.3
hsa-miR-2278	AC109460.3
hsa-miR-2278	AC109460.3
hsa-miR-3184-5p	STAG3L5P-PVRIG2P-PILRB
hsa-miR-3184-5p	STAG3L5P-PVRIG2P-PILRB
hsa-miR-3184-5p	STAG3L5P-PVRIG2P-PILRB
hsa-miR-3184-5p	EBLN3P
hsa-miR-3184-5p	AC009133.5
hsa-miR-3184-5p	AC016876.2
hsa-miR-3184-5p	AC016876.2
hsa-miR-3184-5p	AC016876.2
hsa-miR-3196	PAX8-AS1
hsa-miR-3196	NUTM2A-AS1
hsa-miR-3196	NUTM2A-AS1
hsa-miR-3196	NUTM2A-AS1
hsa-miR-3196	PAX8-AS1
hsa-miR-3196	NUTM2A-AS1
hsa-miR-3196	NUTM2A-AS1
hsa-miR-3196	NUTM2A-AS1
hsa-miR-4458	AL359762.3
hsa-miR-4458	AL160006.1
hsa-miR-4458	RNF216P1
hsa-miR-4458	RNF216P1
hsa-miR-4458	LINC02381
hsa-miR-4458	MEG3
hsa-miR-4458	MEG3
hsa-miR-4458	ZNF337-AS1
hsa-miR-4458	ZNF337-AS1
hsa-miR-4458	XIST
hsa-miR-4458	XIST
hsa-miR-4458	XIST
hsa-miR-4458	XIST
hsa-miR-5691	AL049795.2
hsa-miR-5691	AL160006.1
hsa-miR-5691	AC026362.1
hsa-miR-5691	AC026362.1
hsa-miR-6763-5p	AC023509.1
hsa-miR-6763-5p	AC023509.1
hsa-miR-6763-5p	AC016876.2
hsa-miR-6763-5p	AC073548.1
hsa-miR-6763-5p	XIST
hsa-miR-6763-5p	XIST
hsa-miR-6763-5p	XIST
hsa-miR-6763-5p	XIST
hsa-miR-6805-3p	AL049795.2
hsa-miR-6805-3p	AL160006.1
hsa-miR-6805-3p	AC026362.1
hsa-miR-6805-3p	AC026362.1

## Sheet: MYH2_miRNA
mirnaid	refseqid	genesymbol	duplex	start	end	bindingp	energy	seed	accessibility	au	phylopstem	phylopflank	me	number_of_pairings	binding_region_length	longest_consecutive_pairings	position	validated	TargetScan	miRDB
hsa-miR-140-3p	NM_017534	MYH2	TACCACAGGGTAGAACCACGG#CTTTGGTCATTTCCCTCTGTAATTATTGTGTATTCTACCCTGTTGCAAAGGAAATAAAGCATAGGGTAG#(((((((((((((((.(((((#.)))))..))))))))))).....................)))).	5962	6031	1	-21.7	1	2.94e-05	0.654	0.984443	2.55877	-4.17062	20	45	11	3UTR		0	0
hsa-miR-3175	NM_017534	MYH2	CGGGGAGAGAACGCAGTGACGT#GTCATTTCCCTCTGTAATTATTGTGTATTCTACCCTGT#(((((((((.(((((((((...#.))))))))).)))).))))).	5967	6005	1	-21	1	0.0413915	0.632	0.32389	2.06443	-5.18008	18	22	9	3UTR	MIRT544856	0	0
hsa-miR-4422	NM_017534	MYH2	AAAAGCATCAGGAAGTACCCA#TCCTGATGCC#....(((((((((........#))))))))).	5917	5927	1	-16.1	0	0.00201347	0.588	3.58833	2.92567	-11.3719	9	10	9	3UTR		0	0
hsa-miR-4671-3p	NM_001100112	MYH2	TTAGTGCATAGTCTTTGGTCT#GACTGAAGACAGGCACA#...((((...((((((((((.#))))))))))..)))).	6011	6028	1	-19.5	0	0.000439016	0.559	0.171819	0.65883	-11.1271	14	17	10	3UTR		0	0
hsa-miR-6758-5p	NM_001100112	MYH2	TAGAGAGGGGAAGGATGTGATGT#ACATCTTTGGTCATTTCCCTCTGTAA#((.(((((((((.(((..(((((#)))))....))).))))))))).)).	6035	6061	1	-22.7	0	0.0281845	0.603	-0.339216	0.291035	-6.78424	19	26	9	3UTR		0	0
hsa-miR-6835-5p	NM_017534	MYH2	AGGGGGTAGAAAGTGGCTGAAG#CTTTGGTCATTTCCCTCTGTAATTATTGTGTATTCTACCCTGTT#(.((((((((((((((((((((#)))))))))))).....................)))))))).).	5962	6006	1	-21.3	1	0.0278877	0.632	1.09518	2.53577	-5.10125	21	44	12	3UTR		0	0
hsa-miR-6859-5p	NM_017534	MYH2	GAGAGGAACATGGGCTCAGGACA#TGTCCTGATGCCATGG#........(((((..((((((((#))))))))..))))).	5915	5931	1	-21.9	0	0.00377895	0.574	3.97906	2.93176	-21.0162	13	16	8	3UTR		0	0
hsa-miR-758-5p	NM_017534	MYH2	GATGGTTGACCAGAGAGCACAC#TGTGACATCTTTGGTCATTTCCCTCT#((.((.(((((((((((((((.#)))).).))))))))))...)).)).	5954	5980	1	-21.4	0	0.0260402	0.603	2.24192	2.20672	-7.39607	19	26	10	3UTR		0	0
hsa-miR-761	NM_001100112	MYH2	GCAGCAGGGTGAAACTGACACA#TGGTCATTTCCCTCTGTAATTATTGTGTATTCTACCCTGTTGCA#(((((((((((......(((((#.)))))....))))))))))).	6042	6086	1	-24.2	1	0.000164633	0.647	-0.45536	0.237396	-10.3988	16	22	11	3UTR		0	0

## Sheet: S1009A_miRNA
mirnaid	refseqid	genesymbol	duplex	start	end	bindingp	energy	seed	accessibility	au	phylopstem	phylopflank	me	number_of_pairings	binding_region_length	longest_consecutive_pairings	position	validated	TargetScan	miRDB
hsa-miR-760	NM_002965	S100A9	CGGCTCTGGGTCTGTGGGGA#CCCTGCCTCTACCCAACCAGGGCCCCGGGGCCT#.(((((((((.((.(((((.#.))..))).)).))))))))).	476	509	0.961538	-27.4	1	1.7037e-07	0.353	0	0	-7.47494	16	22	9	3UTR		0	0
hsa-miR-6737-3p	NM_002965	S100A9	TCTGTGCTTCACCCCTACCCAG#CTGTTATGTCAAACTGTCTTGGCTGTGGGGCTAGGGGCTGGGGCCAA#..((.((((((((((((((((.#.))))..)))))).)))))))).	507	554	0.961538	-25	0	0.00122294	0.466	0	0	-9.07604	18	23	8	3UTR		0	0
hsa-miR-6757-3p	NM_002965	S100A9	AACACTGGCCTTGCTATCCCCA#TGGGGCTAGGGGCTGGGGCCAA#.....((((((((((..(((((#))))).....))).))))))).	532	554	0.961538	-21.9	0	0.00122294	0.466	0	0	-13.8986	15	22	7	3UTR		0	0
hsa-miR-6743-5p	NM_002965	S100A9	AAGGGGCAGGGACGGGTGGCCC#GGCCACGGCCACAGCCACTAATCAGGAGGCCAGGCCACCCTGCCTCTA#.((((((((((..((.(((((.#.)))))..)).)))))))))).	439	487	0.980769	-31.8	1	4.23631e-05	0.353	0	0	-8.66231	17	22	10	3UTR		0	0
hsa-let-7b-5p	NM_002965	S100A9	TGAGGTAGTAGGTTGTGTGGTT#GGCCCCGGGGCCTGTTATGTCAA#(((.((((((((((.((.((((#)))).)).)))))))))).))).	496	519	1	-20.1	0	2.10724e-05	0.353	0	0	-7.70505	19	23	10	3UTR		0	0
hsa-miR-23a-5p	NM_002965	S100A9	GGGGTTCCTGGGGATGGGATTT#CCCTGCCTCTACCCAACCAGGGCCCCG#((((.((((((...((((....#.)))).)))))))))).	476	503	1	-25.3	0	0.000109535	0.353	0	0	-13.5494	14	17	10	3UTR		0	0
hsa-miR-197-5p	NM_002965	S100A9	CGGGTAGAGAGGGCAGTGGGAGG#CCACGGCCACAGCCACTAATCAGGAGGCCAGGCCACCCTGCCTCTACCCA#.(((((((...(((((.((..((#.)).)))))))))))))).	441	491	1	-24.7	1	0.000128063	0.368	0	0	-8.917	16	19	14	3UTR		0	0
hsa-miR-182-3p	NM_002965	S100A9	TGGTTCTAGACTTGCCAACTA#TTGGCTGTGGGGCTAGGGGCTGGGGCCAA#(((((((((.((((((.((..#.))..))).)))..))))))))).	525	554	1	-19.4	1	0.00122294	0.466	0	0	-5.18008	17	24	9	3UTR		0	0
hsa-miR-217-3p	NM_002965	S100A9	CATCAGTTCCTAATGCATTGCC#GGCTGTGGGGCTAGGGGCTGGG#..((((((((((.(.(((.(((#))).))).)..)))))))))).	527	549	1	-20.8	1	5.02544e-07	0.492	0	0	-6.98158	17	22	10	3UTR		0	0
hsa-miR-149-5p	NM_002965	S100A9	TCTGGCTCCGTGTCTTCACTCCC#GGGGCCTGTTATGTCAAACTGTCTTGGCTGTGGGGCTAGGGGCTGGGG#(((((((((..(((.((((..((#.))..)))))))..))))))))).	502	550	1	-23.5	1	3.66779e-07	0.484	0	0	-8.7403	18	24	9	3UTR		0	0
hsa-miR-323a-5p	NM_002965	S100A9	AGGTGGTCCGTGGCGCGTTCGC#GTGGCCAAGATCACAGTGGCCACGGCCACGGCCACA#..((((.(((((((.(((((((#.))))..)))))))))))))).	395	431	1	-27.1	0	4.49511e-08	0.368	0	0	-7.23614	18	22	14	3UTR		0	0
hsa-miR-331-3p	NM_002965	S100A9	GCCCCTGGGCCTATCCTAGAA#GGGCCTGTTATGTCAAACTGTCTTGGCTGTGGGGCTAGGGGCT#((((((((.(((((((.(((.#.))).))..))))).)))))))).	503	546	1	-29.3	1	1.22731e-06	0.485	0	0	-4.99396	18	24	8	3UTR		0	0
hsa-miR-511-5p	NM_002965	S100A9	GTGTCTTTTGCTCTGCAGTCA#TGGCTGTGGGGCTAGGGGCT#..((((((.((((((((((((#)))))))))))).)))))).	526	546	1	-24.2	1	1.22731e-06	0.485	0	0	-6.01339	18	20	12	3UTR		0	0
hsa-miR-193b-5p	NM_002965	S100A9	CGGGGTTTTGAGGGCGAGATGA#TCAGGAGGCCAGGCCACCCTGCCTCTACCCAACCAGGGCCCCGG#((((((((((.(((..(((...#.))).)))...)))))))))).	460	504	1	-22.9	1	5.95702e-05	0.368	0	0	-7.73085	16	22	10	3UTR		0	0
hsa-miR-33b-3p	NM_002965	S100A9	CAGTGCCTCGGCAGTGCAGCCC#GGGCTAGGGGCTGGGGCCA#..(.((((((((.....(((((#)))))....))))))))).	534	553	1	-23.3	0	0.00130514	0.458	0	0	-11.1035	14	19	9	3UTR		0	0
hsa-miR-1296-5p	NM_002965	S100A9	TTAGGGCCCTGGCTCCATCTCC#GGGGCCTGTTATGTCAAACTGTCTTGGCTGTGGGGCTAGGGGCTG#...((.((((((((((((..((#.))..)))))))))))).)).	502	547	1	-27.3	0	2.3261e-06	0.492	0	0	-8.4155	16	21	12	3UTR		0	0
hsa-miR-1271-5p	NM_002965	S100A9	CTTGGCACCTAGCAAGCACTCA#GCTGGGGCCAAA#.(((((.((((((.........#))))))))))).	543	555	1	-19.2	0	0.00113428	0.456	0	0	-7.16235	11	12	11	3UTR		0	0
hsa-miR-769-3p	NM_002965	S100A9	CTGGGATCTCCGGGGTCTTGGTT#AACCAGGGCCCCGGGGCCTG#..(((..((((((((((((((((#))))))))))))))))))).	490	510	1	-32.7	0	1.02135e-07	0.353	0	0	-8.40165	19	20	19	3UTR		0	0
hsa-miR-766-5p	NM_002965	S100A9	AGGAGGAATTGGTGCTGGTCTT#GGGGCTGGGGCCAAATAAAGTCTCTTCCTCCA#.((((((((((((.((((((((#)))))))).)))))..........))))))).	540	572	1	-26.1	1	1.36216e-05	0.425	0	0	-4.65016	20	32	8	3UTR		0	1
hsa-miR-675-5p	NM_002965	S100A9	TGGTGCGGAGAGGGCCCACAGTG#GCTGTGGGGCTAGGGGCTGGGGCCAAATAAAGTCTCTTCCTCCAA#(((.(.(((((((((((.((((.#.))))))))).........))))))).))).	528	573	1	-25.6	0	1.56877e-05	0.436	0	0	-8.87056	19	31	9	3UTR		0	0
hsa-miR-874-5p	NM_002965	S100A9	CGGCCCCACGCACCAGGGTAAGA#GCTAGGGGCTGGGGCCA#.(((((((.((.((..(((....#)))..))))))))))).	536	553	1	-24.1	1	0.00130514	0.458	0	0	-9.16502	14	17	11	3UTR		0	0
hsa-miR-874-3p	NM_002965	S100A9	CTGCCCTGGCCCGAGGGACCGA#TGGGGCTAGGGGCTGGGGCC#..((((((((((..((..(((.#)))..))..)))))))))).	532	552	1	-28.5	1	2.12463e-05	0.467	0	0	-7.10297	15	20	10	3UTR		0	0
hsa-miR-940	NM_002965	S100A9	AAGGCAGGGCCCCCGCTCCCC#GGCTGTGGGGCTAGGGGCTGGGGCCA#..(((..((((((.(((((..#.)))))..))))))...))).	527	553	1	-26.2	0	0.00130514	0.458	0	0	-9.25849	14	21	6	3UTR		0	0
hsa-miR-1228-5p	NM_002965	S100A9	GTGGGCGGGGGCAGGTGTGTG#CACAGCCACTAATCAGGAGGCCAGGCCACCCTGCCTCTACCCAA#.((((.(((((((((.(((..#.)))))))))))).)))).	448	492	1	-28.4	0	0.000158564	0.368	0	0	-5.92733	16	19	12	3UTR		0	0
hsa-miR-663b	NM_002965	S100A9	GGTGGCCCGGCCGTGCCTGAGG#CCACTAATCAGGAGGCCAGGCCACCC#(((((((.((((...(((((..#.))))).)))).))))))).	453	479	1	-31.7	1	8.4792e-08	0.279	0	0	-9.13263	16	20	7	3UTR		0	1
hsa-miR-1292-5p	NM_002965	S100A9	TGGGAACGGGTTCCGGCAGACGCTG#GGCCACCCTGCCTCTACCCAACCAGGGCCCCGGGGCCTGTTA#....((((((((((((..(.(.(((#.))).)).)))))))))))).	471	513	1	-23.9	0	5.54775e-07	0.368	0	0	-9.54656	17	21	12	3UTR		0	0
hsa-miR-1292-3p	NM_002965	S100A9	TCGCGCCCCGGCTCCCGTTC#AACTGTCTTGGCTGTGGGGCTAGGGGCTGGGGCC#....(((((((((((.((((#.))))..))))))))))).	518	552	1	-26.3	0	2.12463e-05	0.467	0	0	-9.77961	15	19	11	3UTR		0	0
hsa-miR-1908-3p	NM_002965	S100A9	CCGGCCGCCGGCTCCGCCCCG#TGGGGCTAGGGGCTGGGGCCA#..((((.((((((((((((((#))))))..)))))))))))).	532	553	1	-35.4	0	0.00130514	0.458	0	0	-6.50069	18	21	12	3UTR		0	0
hsa-miR-1910-5p	NM_002965	S100A9	CCAGTCCTGTGCCTGCCGCCT#AGGCCACCCTGCCTCTACCCAACCAGGGCCCCGGGGCCTGTTATGTCAAACTGTCTTGGCTGTGGGGCTAGGGGCTGGG#((((((((..((((..((((.#.))).)..))))..)))))))).	470	549	1	-28.9	1	5.02544e-07	0.492	0	0	-7.20497	16	23	8	3UTR		0	0
hsa-miR-2277-3p	NM_002965	S100A9	TGACAGCGCCCTGCCTGGCTC#GGGCCCCGGGGCCTGTTAT#((((((.((((((...(((((#))))).)))))))))))).	495	514	1	-25.7	0	2.31819e-05	0.368	0	0	-7.3066	17	19	12	3UTR		0	0
hsa-miR-2278	NM_002965	S100A9	GAGAGCAGTGTGTGTTGCCTGG#CCACGGCCACAGCCACTAATCAGGAGGCCAGGCCACCCTGCCTCT#(((.((((.(.(((..((((((#.))))))))))))))))).	441	486	1	-23.6	0	2.37097e-05	0.338	0	0	-11.8193	17	19	17	3UTR		0	0
hsa-miR-3120-5p	NM_002965	S100A9	CCTGTCTGTGCCTGCTGTACA#CAGGAGGCCAGGCC#...(((((.((((.(((....#))).))))))))).	461	475	1	-19.4	0	4.40955e-06	0.294	0	0	-8.42777	12	14	9	3UTR		0	0
hsa-miR-3130-5p	NM_002965	S100A9	TACCCAGTCTCCGGTGCAGCC#GGCTGTGGGGCTAGGGGCTGGGG#..(((((((((.(((((((((#))))))...))).))))))))).	527	550	1	-28.5	1	3.66779e-07	0.484	0	0	-8.3038	18	23	9	3UTR		0	0
hsa-miR-3151-3p	NM_002965	S100A9	CCTGATCCCACAGCCCACCT#AGGGCCCCGGGGCCTGTTATGTCAAACTGTCTTGGCTGTGGGGCTAGGG#((((.((((((((((.....#.)))))))))).)))).	494	543	1	-25.8	0	8.11977e-09	0.456	0	0	-8.28966	14	17	10	3UTR		0	0
hsa-miR-3157-3p	NM_002965	S100A9	CTGCCCTAGTCTAGCTGAAGCT#GGCTGTGGGGCTAGGGGCTGGGGCC#..((((((((((((((..((((#))))....))))))..)))))))).	527	552	1	-26.6	1	2.12463e-05	0.467	0	0	-4.957	18	25	8	3UTR		0	0
hsa-miR-3160-5p	NM_002965	S100A9	GGCTTTCTAGTCTCAGCTCTCC#GGGGCCTGTTATGTCAAACTGTCTTGGCTGTGGGGCTAGGGGCTGGGGCCA#((((..((((((((((((((..#.)))))).)))))))))))).	502	553	1	-25.4	0	0.00130514	0.458	0	0	-9.95757	18	21	12	3UTR		0	0
hsa-miR-3181	NM_002965	S100A9	ATCGGGCCCTCGGCGCCGG#CCAGGGCCCCGGGGCCTGT#..(((((((.(((.(((((#))..))).)))))))))).	492	511	1	-25.3	1	9.56069e-08	0.368	0	0	-7.05635	15	19	10	3UTR		0	0
hsa-miR-3184-5p	NM_002965	S100A9	TGAGGGGCCTCAGACCGAGCTTTT#GGGGCTAGGGGCTGGGGCCAAATAAAGTCTCTTCCTCC#.((((((((((((.((.((((((.#)))))).))..))))))))..............)))).	533	571	1	-26.2	1	1.46866e-05	0.439	0	0	-4.65016	20	38	8	3UTR		0	0
hsa-miR-3190-3p	NM_002965	S100A9	TGTGGAAGGTAGACGGCCAGAGA#GGCCACCCTGCCTCTACC#.((((.((((((..((((.....#))))...)))))))))).	471	489	1	-20.7	0	9.89895e-06	0.353	0	0	-7.84025	14	18	10	3UTR		0	0
hsa-miR-3196	NM_002965	S100A9	CGGGGCGGCAGGGGCCTC#AGGCCACCCTGCCTCTACCCAACCAGGGCCCCGG#(((((((((((((((((.#)))))..))))))..............)))))).	470	504	1	-30.7	1	5.95702e-05	0.368	0	0	-3.93757	17	34	6	3UTR		0	0
hsa-miR-3198	NM_002965	S100A9	GTGGAGTCCTGGGGAATGGAGA#TCTACCCAACCAGGGCCCCGGGGCCTG#..((.(((((((((..(((...#.)))...))))))))))).	483	510	1	-22.8	0	1.02135e-07	0.353	0	0	-10.0445	14	19	11	3UTR		0	0
hsa-miR-4323	NM_002965	S100A9	CAGCCCCACAGCCTCAGA#GGCCCCGGGGCCTGTTATGTCAAACTGTCTTGGCTGTGGGGCTA#.((((((((((((..(((#.))).)))))))))))).	496	540	1	-28.8	1	1.77304e-07	0.441	0	0	-5.38561	15	18	12	3UTR		0	0
hsa-miR-4259	NM_002965	S100A9	CAGTTGGGTCTAGGGGTCAGGA#CCAGGCCACCCTGCCTCTACCCAACC#..(((((((..(((((.((((.#.)))))))))))))))).	468	494	1	-24.7	1	0.000163808	0.382	0	0	-9.02428	16	18	16	3UTR		0	0
hsa-miR-4260	NM_002965	S100A9	CTTGGGGCATGGAGTCCCA#CCAGGGCCCCGGGG#((((((((.(((.......#)))..)))))))).	492	506	1	-19.1	1	8.28875e-06	0.353	0	0	-8.10843	11	14	8	3UTR		0	0
hsa-miR-4271	NM_002965	S100A9	GGGGGAAGAAAAGGTGGGG#CCAAATAAAGTCTCTTCCTCCA#(((((((((..........#.))))))))).	550	572	1	-16.1	1	1.36216e-05	0.425	0	0	-14.4661	9	11	9	3UTR		0	0
hsa-miR-4281	NM_002965	S100A9	GGGTCCCGGGGAGGGGGG#CCCAACCAGGGCCCCGGGGCCTG#(((((((((((..(((((#)))..))....))))))))))).	487	510	1	-29.9	1	1.02135e-07	0.353	0	0	-8.57351	16	23	11	3UTR		0	0
hsa-miR-4329	NM_002965	S100A9	CCTGAGACCCTAGTTCCAC#GTGGGGCTAGGGGCTGGGGC#(((.((.((((((((((((#)))))))))))).)).))).	531	551	1	-28.2	0	3.10469e-07	0.475	0	0	-8.51328	17	20	12	3UTR		0	0
hsa-miR-3615	NM_002965	S100A9	TCTCTCGGCTCCTCGCGGCTC#GGGCCTGTTATGTCAAACTGTCTTGGCTGTGGGGCTAGGGGCTGGGGC#..((((((((((((((((((.#.)))))))))).....)))))))).	503	551	1	-25.5	1	3.10469e-07	0.475	0	0	-4.957	18	25	10	3UTR		0	0
hsa-miR-3617-3p	NM_002965	S100A9	CATCAGCACCCTATGTCCTTTCT#GGGGCCTGTTATGTCAAACTGTCTTGGCTGTGGGGCTAGGGGCTGGG#..(((((.(((((.(((((....#.))))))))))))))).	502	549	1	-22.3	0	5.02544e-07	0.492	0	0	-8.12748	15	17	15	3UTR		0	0
hsa-miR-3934-3p	NM_002965	S100A9	TGCTCAGGTTGCACAGCTGGGA#CCCCGGGGCCTGTTATGTCAAACTGTCTTGGCTGTGGGGCTAGGGGCT#.((((.((((.(((((((((((#.))))))))))).))))..)))).	498	546	1	-27.1	0	1.22731e-06	0.485	0	0	-8.51906	19	24	11	3UTR		0	0
hsa-miR-3943	NM_002965	S100A9	TAGCCCCCAGGCTTCACTTGGCG#CCAGGGCCCCGGGGCCTGTTATGTCAAACTGTCTTGGCTGTGGGGCTAG#(((((((((((((((.(((((..#))))).....)))))))).......................))))))).	492	541	1	-26.2	1	5.82051e-08	0.441	0	0	-4.17062	20	49	8	3UTR		0	0
hsa-miR-4420	NM_002965	S100A9	GTCACTGATGTCTGTAGCTGAG#CGGCCACAGTCATGGTGGCC#((((((.(((.((((.((((..#)))).)))).))))))))).	423	443	1	-21.3	0	2.11035e-06	0.353	0	0	-8.53908	17	20	9	3UTR		0	0
hsa-miR-4458	NM_002965	S100A9	AGAGGTAGGTGTGGAAGAA#CGGCCACAGCCACTAATCAGGAGGCCAGGCCACCCTGCCTCTA#(((((((((.((((.....#.))))))))))))).	444	487	1	-23.3	1	4.23631e-05	0.353	0	0	-6.14858	13	15	13	3UTR		0	0
hsa-miR-4462	NM_002965	S100A9	TGACACGGAGGGTGGCTTGGGAA#TCAGGAGGCCAGGCCACCCTGCCT#......((((((((((((((...#.)))))))))))).)).	460	484	1	-28.4	0	9.96088e-06	0.324	0	0	-15.5666	14	17	12	3UTR		0	0
hsa-miR-4485-3p	NM_002965	S100A9	TAACGGCCGCGGTACCCTAA#TGGGGCTAGGGGCTGGGGCCA#....((((.((((.(((((.#.))))))))).)))).	532	553	1	-23.8	0	0.00130514	0.458	0	0	-11.4598	13	16	9	3UTR		0	0
hsa-miR-4523	NM_002965	S100A9	GACCGAGAGGGCCTCGGCTGT#GGGGCTGGGGCCAAATAAAGTCTCTTCCTCC#((..(((((((((((((((.(#).)))))))))).........)))))..)).	540	571	1	-22.4	0	1.46866e-05	0.439	0	0	-8.52714	18	31	10	3UTR		0	0
hsa-miR-4529-5p	NM_002965	S100A9	AGGCCATCAGCAGTCCAATGAA#GTGGGGCTAGGGGCTGGGGCCA#.((((.((((((((((.((...#)).)))))....))))))))).	531	553	1	-20.5	0	0.00130514	0.458	0	0	-5.69428	16	22	9	3UTR		0	0
hsa-miR-3972	NM_002965	S100A9	CTGCCAGCCCCGTTCCAGGGCA#GCCTGTTATGTCAAACTGTCTTGGCTGTGGGGCTAGGGGCTGGGGC#.(.((((((((((((((.(((.#.))).))))))..)))))))).).	505	551	1	-33	0	3.10469e-07	0.475	0	0	-5.35086	18	24	8	3UTR		0	0
hsa-miR-4664-3p	NM_002965	S100A9	CTTCCGGTCTGTGAGCCCCGTC#GGCCTGTTATGTCAAACTGTCTTGGCTGTGGGGCTAGGGGCTGGGGC#.(((((((((.(.(((((((..#.)))))))).))))))))).	504	551	1	-26.1	1	3.10469e-07	0.475	0	0	-7.90723	17	20	9	3UTR		0	0
hsa-miR-4672	NM_002965	S100A9	TTACACAGCTGGACAGAGGCA#TGTCAAACTGTCTTGGCTGTGG#...(((((((((((((.((((#))))...)))))).))))))).	513	535	1	-21.6	0	4.07414e-06	0.397	0	0	-6.51454	17	22	7	3UTR		0	0
hsa-miR-4687-5p	NM_002965	S100A9	CAGCCCTCCTCCCGCACCCAAA#GGGCCTGTTATGTCAAACTGTCTTGGCTGTGGGGCTAGGGGCTGG#(((((((..(((((((.((((.#.)))).)))))))...))))))).	503	548	1	-29.2	1	1.86739e-06	0.484	0	0	-7.3076	18	24	7	3UTR		0	0
hsa-miR-4687-3p	NM_002965	S100A9	TGGCTGTTGGAGGGGGCAGGC#GCCAGGCCACCCTGCCTCTACCCAACCAGGGCCC#.(((((((((.(((((((((.#.)))))))))..)))))...)))).	467	501	1	-27.9	1	3.04602e-05	0.353	0	0	-6.6181	18	25	9	3UTR		0	0
hsa-miR-4688	NM_002965	S100A9	TAGGGGCAGCAGAGGACCTGGG#CCAGGCCACCCTGCCTCTAC#(((((((((....((.(((((.#)))))))...))))))))).	468	488	1	-26.1	1	8.18235e-06	0.353	0	0	-12.8738	16	20	9	3UTR		0	0
hsa-miR-4707-3p	NM_002965	S100A9	AGCCCGCCCCAGCCGAGGTTCT#GGGGCCTGTTATGTCAAACTGTCTTGGCTGTGGGGCTAGGGGCTG#((((((((((((((((((....#.))))))))..)))))...))))).	502	547	1	-30.2	1	2.3261e-06	0.492	0	0	-3.93757	18	25	8	3UTR		0	0
hsa-miR-4717-3p	NM_002965	S100A9	ACACATGGGTGGCTGTGGCCT#GGCCACGGCCACAGCCAC#.....(((((((((((((((.#))))))))))))..))).	439	457	1	-28.6	0	9.34264e-05	0.324	0	0	-13.6656	15	18	12	3UTR		0	0
hsa-miR-4717-3p	NM_002965	S100A9	ACACATGGGTGGCTGTGGCCT#GGCCACAGCCACTA#.......(((((((((((((.#))))))))))))).	445	459	1	-29.3	0	0.000630207	0.338	0	0	-17.1102	13	14	13	3UTR		0	0
hsa-miR-4723-3p	NM_002965	S100A9	CCCTCTCTGGCTCCTCCCCAAA#TTGGCTGTGGGGCTAGGGGCTGGGG#((((((((((((((...((((.#))))....)))))))))))..))).	525	550	1	-25.6	1	3.66779e-07	0.484	0	0	-4.90607	18	25	11	3UTR		0	0
hsa-miR-4730	NM_002965	S100A9	CTGGCGGAGCCCATTCCATGCCA#GGCCTGTTATGTCAAACTGTCTTGGCTGTGGGGCTAGGGGCTGGGGCCAA#.((((..(((((..(((((((((#.)))).))))).....)))))...)))).	504	554	1	-26	0	0.00122294	0.466	0	0	-9.38394	18	29	5	3UTR		0	0
hsa-miR-4734	NM_002965	S100A9	GCTGCGGGCTGCGGTCAGGGCG#TGTCTTGGCTGTGGGGCTAGGGGCT#(((.(.((((((((((((((((#))))))))))))..)))).).))).	521	546	1	-26.3	0	1.22731e-06	0.485	0	0	-8.87056	20	25	12	3UTR		0	0
hsa-miR-4736	NM_002965	S100A9	AGGCAGGTTATCTGGGCTG#CAGCCACTAATCAGGAGGCCAGGCCACCCTGCCTC#(((((((...(((((.((.#.)).)))))....))))))).	450	485	1	-22.5	1	1.67309e-05	0.338	0	0	-8.78315	14	21	7	3UTR		0	0
hsa-miR-4776-3p	NM_002965	S100A9	CTTGCCATCCTGGTCCACTGCAT#GCTGTGGGGCTAGGGGCTGGG#((.(((..((((((((((.((..#)).))))).)))))))).)).	528	549	1	-23.1	0	5.02544e-07	0.492	0	0	-9.35244	17	21	8	3UTR		0	0
hsa-miR-4780	NM_002965	S100A9	ACCCTTGAGCCTGATCCCTAGC#GCTAGGGGCTGGGGCCAAA#....(((.((((.(((((((((#)))))))).).))))))).	536	555	1	-23	0	0.00113428	0.456	0	0	-13.1493	16	19	8	3UTR		0	0
hsa-miR-4793-5p	NM_002965	S100A9	ACATCCTGCTCCACAGGGCAGAGG#CCGGGGCCTGTTATGTCAAACTGTCTTGGCTGTGGGGCTAGGGG#...((((((((((((((((((...#.)))))....))))))))).)))).	500	544	1	-25.7	0	1.41769e-08	0.471	0	0	-6.51454	18	25	9	3UTR		0	0
hsa-miR-5008-5p	NM_002965	S100A9	TGAGGCCCTTGGGGCACAGTGG#CCACCCTGCCTCTACCCAACCAGGGCCCCGGGGCCTG#..((((((.((((((....(((#.)))..)))))))))))).	473	510	1	-28.8	1	1.02135e-07	0.353	0	0	-6.24644	15	19	12	3UTR		0	0
hsa-miR-5196-5p	NM_002965	S100A9	AGGGAAGGGGACGAGGGTTGGG#CCACTAATCAGGAGGCCAGGCCACCCTGCCTCTACCCA#.(((.(((((.(.((((.(((.#.))))))))))))).))).	453	491	1	-23.6	0	0.000128063	0.368	0	0	-12.0263	16	19	13	3UTR		0	0
hsa-miR-664b-3p	NM_002965	S100A9	TTCATTTGCCTCCCAGCCTACA#TGTGGGGCTAGGGGCTGGGGCCAAATA#...(((((.(.((((((((...#.))))))))).))))).	530	557	1	-20.4	0	0.000923856	0.455	0	0	-10.3957	14	17	9	3UTR		0	0
hsa-miR-1295b-3p	NM_002965	S100A9	AATAGGCCACGGATCTGGGCAA#GGCCAGGCCACCCTGCCTCTACCCAACCAGGGCCCCGGGGCCTGTTA#((((((((.(((.(((((....#.)))))...))).)))))))).	466	513	1	-24.3	1	5.54775e-07	0.368	0	0	-6.28309	16	22	8	3UTR		0	0
hsa-miR-1295b-3p	NM_002965	S100A9	AATAGGCCACGGATCTGGGCAA#TGGCCAAGATCACAGTGGCCA#....((((((((((((((.((.#)).))).)))).).)))))).	396	417	1	-24.1	0	0.00150115	0.353	0	0	-9.54656	16	21	6	3UTR		0	0
hsa-miR-5691	NM_002965	S100A9	TTGCTCTGAGCTCCGAGAAAGC#TGGGGCTAGGGGCT#..(((((.(((((((.......#))))))).))))).	532	546	1	-18.4	0	1.22731e-06	0.485	0	0	-7.50368	12	14	7	3UTR		0	0
hsa-miR-6070	NM_002965	S100A9	CCGGTTCCAGTCCCTGGAG#CTGTTATGTCAAACTGTCTTGGCTGTGGGGCTAGGGGCTGGGGCCA#..(((((((((((((((..#.))))))))))))))).	507	553	1	-29.8	1	0.00130514	0.458	0	0	-4.957	15	17	15	3UTR		0	0
hsa-miR-6085	NM_002965	S100A9	AAGGGGCTGGGGGAGCACA#GCCACCCTGCCTCTA#.((((((.((((..((...#))..)))))))))).	472	487	1	-20.9	1	4.23631e-05	0.353	0	0	-8.25293	12	15	10	3UTR		0	0
hsa-miR-6727-5p	NM_002965	S100A9	CTCGGGGCAGGCGGCTGGGAGCG#CGGCCACAGCCACTAATCAGGAGGCCAGGCCACCCTGCCTCTACCCAACCAGGGCCCCGGGG#((((((((((((((..((..((.#.))..)))))))).............)))))))).	444	506	1	-29.3	1	8.28875e-06	0.353	0	0	-4.90607	18	35	8	3UTR		0	0
hsa-miR-6728-5p	NM_002965	S100A9	TTGGGATGGTAGGACCAGAGGGG#CCCCGGGGCCTGTTATGTCAAA#((((.((((((((.((...((((#))))..)))))))))).)))).	498	520	1	-20.9	0	4.52674e-05	0.353	0	0	-8.91345	18	22	10	3UTR		0	0
hsa-miR-6741-3p	NM_002965	S100A9	TCGGCTCTCTCCCTCACCCTAG#TGGGGCTAGGGGCTGGGGCCA#..((((((.(((((..(((((.#)))))..)))))..)))))).	532	553	1	-24.7	1	0.00130514	0.458	0	0	-6.98189	16	21	6	3UTR		0	0
hsa-miR-6752-3p	NM_002965	S100A9	TCCCTGCCCCCATACTCCCAG#GGGCCCCGGGGCCTGTTATGTCAAACTGTCTTGGCTGTGGGGCTAGGGGC#((((((.(((((((...((((#.)))).))))))).)))))).	495	545	1	-22.9	0	9.71811e-08	0.478	0	0	-6.44976	17	21	7	3UTR		0	0
hsa-miR-6759-3p	NM_002965	S100A9	TGACCTTTGCCTCTCCCCTCAG#CTGTGGGGCTAGGGGCTGGGGCCAA#((.((((.((((((((((.(((#))).))))..)))))).)))).)).	529	554	1	-25.9	0	0.00122294	0.466	0	0	-7.80875	19	25	6	3UTR		0	0
hsa-miR-6763-5p	NM_002965	S100A9	CTGGGGAGTGGCTGGGGAG#CCACGGCCACGGCCACAGT#(((((..(((((((((...#)).)))))))..)).))).	414	433	1	-22.4	0	2.52975e-07	0.368	0	0	-7.38222	14	19	7	3UTR		0	0
hsa-miR-6766-5p	NM_002965	S100A9	CGGGTGGGAGCAGATCTTATTGAG#CAGGCCACCCTGCCTCTACCCA#.(((((((.((((...........#.)))).))))))).	469	491	1	-18.7	1	0.000128063	0.368	0	0	-6.67505	11	14	7	3UTR		0	0
hsa-miR-6768-5p	NM_002965	S100A9	CACACAGGAAAAGCGGGGCCCTG#CAGGGCCCCGGGGCCTGTT#...(((((.....((((((((((#))))))))))...))))).	493	512	1	-30.5	0	1.27819e-07	0.368	0	0	-16.2741	15	19	10	3UTR		0	0
hsa-miR-6769a-3p	NM_002965	S100A9	GAGCCCCTCTCTGCTCTCCAG#CTGTGGGGCTAGGGGCTGGGGCCA#(.(((((((((((((((.(((#))).))))).)))))..)))))).	529	553	1	-24.7	1	0.00130514	0.458	0	0	-5.10125	19	24	6	3UTR		0	0
hsa-miR-6772-5p	NM_002965	S100A9	TGGGTGTAGGCTGGAGCTGAGG#CCACGGCCACGGCCACAGTCAT#(((.(((.(((((..((((.((#)).))))..)))))))).))).	414	436	1	-23.1	0	6.04908e-05	0.353	0	0	-10.8755	17	22	8	3UTR		0	0
hsa-miR-6778-5p	NM_002965	S100A9	AGTGGGAGGACAGGAGGCAGGT#CCTGCCTCTACCCAACCAG#..(((..((...(((((((((.#)))))))))..))..))).	477	496	1	-23.3	0	0.000186865	0.382	0	0	-15.8157	14	19	9	3UTR		0	0
hsa-miR-6784-5p	NM_002965	S100A9	GCCGGGGCTTTGGGTGAGGG#CCCAACCAGGGCCCCGGG#.((((((((((((....(((#)))..)))))))))))).	487	505	1	-29.3	1	1.48087e-05	0.353	0	0	-5.61866	15	18	12	3UTR		0	0
hsa-miR-6786-5p	NM_002965	S100A9	GCGGTGGGGCCGGAGGGGCGT#CCCAACCAGGGCCCCGGGGCC#((..(((((((((..(((...#)))..))..)))))))..)).	487	508	1	-23.5	0	4.64384e-07	0.353	0	0	-10.1194	14	21	7	3UTR		0	0
hsa-miR-6789-3p	NM_002965	S100A9	CGGCGCCCGTGTCTCCTCCAG#TGGGGCTAGGGGCTGGGGCCA#.(((.((((.((((((((((.#)))))...)))))))))))).	532	553	1	-23.6	0	0.00130514	0.458	0	0	-9.15487	17	21	12	3UTR		0	0
hsa-miR-6791-3p	NM_002965	S100A9	TGCCTCCTTGGTCTCCGGCAG#GCTGTGGGGCTAGGGGCTGGGGCC#.((((((((((((((((((..#)))).))))))))))....)))).	528	552	1	-26.2	1	2.12463e-05	0.467	0	0	-3.79332	18	24	10	3UTR		0	0
hsa-miR-6792-5p	NM_002965	S100A9	GTAAGCAGGGGCTCTGGGTGA#CACCCTGCCTCTACCCAACCAGGGCCCCGGGGCC#....((.((((((((((.((.#.)).))))))))))...)).	474	508	1	-24.8	0	4.64384e-07	0.353	0	0	-11.0902	14	20	10	3UTR		0	0
hsa-miR-6792-3p	NM_002965	S100A9	CTCCTCCACAGCCCCTGCTCAT#GGGCTAGGGGCTGGGGC#....(((.((((((((((((..#)))).))))))))))).	534	551	1	-27	0	3.10469e-07	0.475	0	0	-11.8602	15	17	11	3UTR		0	0
hsa-miR-6793-5p	NM_002965	S100A9	TGTGGGTTCTGGGTTGGGGTGA#CACCCTGCCTCTACCCAACCAGGGCCCCGG#((.(((((((.(((((((..((#.))..)))))))))))))))).	474	504	1	-25.2	0	5.95702e-05	0.368	0	0	-8.31989	18	22	16	3UTR		0	0
hsa-miR-6793-3p	NM_002965	S100A9	TCCCCAACCCCTGCCCGCAG#CTGTTATGTCAAACTGTCTTGGCTGTGGGGCTAGGGGCTGGGGC#.(((((.(((((((((((((#.))))))).).))))).))))).	507	551	1	-32	0	3.10469e-07	0.475	0	0	-5.33701	18	23	7	3UTR		0	0
hsa-miR-6796-3p	NM_002965	S100A9	GAAGCTCTCCCCTCCCCGCAG#CTGTGGGGCTAGGGGCTGGGGCC#...((((((((((((((((((#))))))))..)))))..))))).	529	552	1	-29.4	0	2.12463e-05	0.467	0	0	-6.51454	18	23	8	3UTR		0	0
hsa-miR-6803-5p	NM_002965	S100A9	CTGGGGGTGGGGGGCTGGGCGT#ACGGCCACAGCCACTAATCAGGAGGCCAGGCCACCCTGCCTCTACCCAACCAGG#.(((((((((((((((.(((.(#.).))).)))).))))))))))).	443	497	1	-32.1	1	0.00022232	0.382	0	0	-3.79332	19	24	11	3UTR		0	0
hsa-miR-6804-3p	NM_002965	S100A9	CGCACCTGCCTCTCACCCACAG#CTGTGGGGCTAGGGGCTGGGGCC#.((.(((((((((..(((((((#)))))))...)))))).))))).	529	552	1	-28.3	0	2.12463e-05	0.467	0	0	-8.41764	18	23	7	3UTR		0	0
hsa-miR-6805-3p	NM_002965	S100A9	TTGCTCTGCTCCCCCGCCCCCAG#GGGGCCTGTTATGTCAAACTGTCTTGGCTGTGGGGCTAGGGGCTGGGGCC#..(((((((.(((..((((((((#.))).)))))..))))).))))).	502	552	1	-28.9	1	2.12463e-05	0.467	0	0	-7.7918	18	24	5	3UTR		0	0
hsa-miR-6812-3p	NM_002965	S100A9	CCGCTCTTCCCCTGACCCCAG#TGGGGCTAGGGGCTGGGGCC#..(((((.((((((.(((((.#))))).))))))..))))).	532	552	1	-28	0	2.12463e-05	0.467	0	0	-8.00609	16	20	6	3UTR		0	0
hsa-miR-6813-3p	NM_002965	S100A9	AACCTTGGCCCCTCTCCCCAG#TGGGGCTAGGGGCTGGGGC#..(((((((((((..(((((.#)))))..))))))))))).	532	551	1	-30.8	1	3.10469e-07	0.475	0	0	-6.54929	16	19	11	3UTR		0	0
hsa-miR-6819-3p	NM_002965	S100A9	AAGCCTCTGTCCCCACCCCAG#GGGGCCTGTTATGTCAAACTGTCTTGGCTGTGGGGCTAGGGGCTG#.((((((((.((((((.((((#.))))..)))))).)))))))).	502	547	1	-28.3	1	2.3261e-06	0.492	0	0	-5.03583	18	23	8	3UTR		0	0
hsa-miR-6836-3p	NM_002965	S100A9	ATGCCTCCCCCGGCCCCGCAG#CTGTGGGGCTAGGGGCTGGGGCC#..(((((((((((((((((((#)))))))))).))))..))))).	529	552	1	-35.2	1	2.12463e-05	0.467	0	0	-4.957	19	23	10	3UTR		0	0
hsa-miR-6848-3p	NM_002965	S100A9	GTGGTCTCTTGGCCCCCAG#CTGTGGGGCTAGGGGCTGGGGCCAA#.((((((((((((((((((#))).))))))))))).....)))).	529	554	1	-26	1	0.00122294	0.466	0	0	-3.79332	18	25	11	3UTR		0	0
hsa-miR-6852-5p	NM_002965	S100A9	CCCTGGGGTTCTGAGGACATG#CACTAATCAGGAGGCCAGGCCACCCTGCCTCTACCCAACCAGGGCCCCGGGGC#(((((((((((((.((.....#.))...))))))))))))).	454	507	1	-27.5	1	1.37714e-06	0.353	0	0	-4.79441	15	20	13	3UTR		0	0
hsa-miR-6860	NM_002965	S100A9	ACTGGGCAGGGCTGTGGTGAGT#AGTGGCCACGGCCACGGCCACAGTC#(((((((.((((((((((.(.(#).).))))))))).).))).)))).	409	434	1	-28.3	1	5.92455e-05	0.368	0	0	-6.25121	19	25	9	3UTR		0	0
hsa-miR-6872-3p	NM_002965	S100A9	CCCATGCCTCCTGCCGCGGTC#GGCCTGTTATGTCAAACTGTCTTGGCTGTGGGGCTAGGGGCTGGGG#((((.(((.((((((((((((#.))))))))...))))))))))).	504	550	1	-27.8	0	3.66779e-07	0.484	0	0	-9.113	19	24	11	3UTR		0	0
hsa-miR-6878-3p	NM_002965	S100A9	CTGGCCTCTTCTTTCTCCTAG#CTGTGGGGCTAGGGGCTGGGGCCAA#.(((((((......(((((((#.)))))))..))))))).	529	554	1	-20.6	1	0.00122294	0.466	0	0	-14.4098	14	18	7	3UTR		0	0
hsa-miR-6878-3p	NM_002965	S100A9	CTGGCCTCTTCTTTCTCCTAG#AGGAGGCCAGG#((((((((((...........#)))))))))).	462	473	1	-18.2	1	3.17177e-05	0.324	0	0	-13.2236	10	11	10	3UTR		0	0
hsa-miR-6890-3p	NM_002965	S100A9	CCACTGCCTATGCCCCACAG#CTGTGGGGCTAGGGGCTGGG#(((.(.((((.(((((((((#))))))))))))).).))).	529	549	1	-28.9	0	5.02544e-07	0.492	0	0	-11.6953	17	20	13	3UTR		0	0
hsa-miR-7106-5p	NM_002965	S100A9	TGGGAGGAGGGGATCTTGGG#AAGTCTCTTCCTCCA#..((((((((((((......#.)))))))))))).	557	572	1	-21.1	1	1.36216e-05	0.425	0	0	-5.9255	12	14	12	3UTR		0	0
hsa-miR-7108-5p	NM_002965	S100A9	GTGTGGCCGGCAGGCGGGTGG#CCACGGCCACGGCCACAG#.((((((((...(((..((((#)))).))).)))))))).	414	432	1	-25.9	1	2.05852e-07	0.368	0	0	-11.4405	15	18	8	3UTR		0	0
hsa-miR-7152-3p	NM_002965	S100A9	TCTGGTCCTGGACAGGAGGC#GCCACCCTGCCTCTACCCAACCAGGGCCC#...((((((((...((((((#.))))))......)))))))).	472	501	1	-23.2	0	3.04602e-05	0.353	0	0	-12.0073	14	22	8	3UTR		0	0
hsa-miR-7155-5p	NM_002965	S100A9	TCTGGGGTCTTGGGCCATC#GCCTCTACCCAACCAGGGCCCCGGGG#(((((((((((((......#.))))))))))))).	480	506	1	-24.8	1	8.28875e-06	0.353	0	0	-5.76291	13	15	13	3UTR		0	0
hsa-miR-7160-3p	NM_002965	S100A9	CAGGGCCCTGGCTTTAGCAGA#GCTAGGGGCTGGGGCCA#...(((((((((((((((...#))))))).)))))))).	536	553	1	-25.8	0	0.00130514	0.458	0	0	-6.51454	15	17	8	3UTR		0	0
hsa-miR-7703	NM_002965	S100A9	TTGCACTCTGGCCTTCTCCCAGG#CTTGGCTGTGGGGCTAGGGGCT#..((.(((((((((((..(((((#)))))..).)))))))))))).	524	546	1	-23.6	0	1.22731e-06	0.485	0	0	-9.07604	18	22	12	3UTR		0	0
hsa-miR-7843-5p	NM_002965	S100A9	GAGGGCAGAGCCAGCTTCCTGA#TAGGGGCTGGGGCCAAATAAAGTCTCTTCCTCC#(((((.(((((((((.(((((.#)))))))))).............))))))))).	538	571	1	-22.3	0	1.46866e-05	0.439	0	0	-6.07158	19	33	10	3UTR		0	0
hsa-miR-7851-3p	NM_002965	S100A9	TACCTGGGAGACTGAGGTTGGA#CCTGCCTCTACCCAACCAGGGCCCCGGGG#..((((((.(.((..((((((.#.))))))..))))))))).	477	506	1	-24.7	1	8.28875e-06	0.353	0	0	-10.4305	15	19	9	3UTR		0	0
hsa-miR-8077	NM_002965	S100A9	GGCTGAGTGGGGTTCTGACTCC#GGAGGCCAGGCCACCCTGCCTCTACCCAACCAGGGCCCCGGGGCCT#((((...((((((((((.....#.)))))))))).)))).	463	509	1	-23.7	0	1.7037e-07	0.353	0	0	-11.5013	14	17	10	3UTR		0	0
hsa-miR-10394-5p	NM_002965	S100A9	TCTGCAGGTCCTGGTGAACGCCAT#TGGCTGTGGGGCTAGGGGCTGGGGC#.((.(((.(((((((..((((((.#)))).))...))))))).))).)).	526	551	1	-25.5	0	3.10469e-07	0.475	0	0	-9.37203	18	25	7	3UTR		0	0
hsa-miR-10394-5p	NM_002965	S100A9	TCTGCAGGTCCTGGTGAACGCCAT#GGCCACCCTGCCTCTACCCAACCAGGGCCCCGGGGCCTGTT#...(((((((((((.(...(((..#.))))))))))))))).	471	512	1	-24.4	0	1.27819e-07	0.368	0	0	-7.24999	15	17	15	3UTR		0	0
hsa-miR-10396b-3p	NM_002965	S100A9	GGCCCCGGGCCCTCGACCGGAC#GTCTTGGCTGTGGGGCTAGGGGCTGGGGCCA#((((((((.((((.(.(((.(.#.).)))..).)))).)))))))).	522	553	1	-32	1	0.00130514	0.458	0	0	-6.08385	17	24	8	3UTR		0	0
hsa-miR-3085-3p	NM_002965	S100A9	TCTGGCTGCTATGGCCCCCTC#GGGGCTAGGGGCTGGGGCCAA#..((((((((.(((((((...#)))))))..)))...))))).	533	554	1	-23.7	1	0.00122294	0.466	0	0	-7.78178	15	21	7	3UTR		0	0
