# Supplementary material for: Immune-related diagnostic indicators and targeted therapies for COPD combined with NASH were identified and verified via WGCNA and LASSO
Source: Front Immunol. 2025 Feb 28;16:1514422. doi: 10.3389/fimmu.2025.1514422 (PMC11906333; doi:10.3389/fimmu.2025.1514422)
Supplement: Supplementary file 4 [file Table4.xlsx]

## Sheet: All DEGs
id	logFC	AveExpr	t	P.Value	adj.P.Val	B
PHF5A	1.21891	4.69147	10.4588	1.3149e-14	1.2335e-10	22.8382
NPIP	-1.2447	7.55399	-10.3863	1.69499e-14	1.2335e-10	22.5967
LOC100128164	-1.5162	4.69716	-10.321	2.13089e-14	1.2335e-10	22.3789
EXOC1	-0.759067	5.97304	-10.0618	5.31285e-14	2.16624e-10	21.5086
ERBB2	-0.993016	6.53094	-9.97004	7.35504e-14	2.16624e-10	21.1985
PSMD3	0.893198	7.13285	9.94306	8.09456e-14	2.16624e-10	21.1071
MAN2A1	1.0604	5.41406	9.92174	8.73183e-14	2.16624e-10	21.0348
C10orf46	1.14983	5.23384	9.7058	1.88646e-13	4.09503e-10	20.2996
NBPF3	-1.10508	3.90487	-9.44031	4.89669e-13	9.44844e-10	19.388
PPIAL4A	0.974233	6.58599	9.39464	5.77392e-13	1.0027e-09	19.2305
FHL1	-1.44195	5.97849	-9.29265	8.34926e-13	1.31812e-09	18.8776
CAND1	1.27463	5.24671	9.23474	1.02989e-12	1.49042e-09	18.6768
FAM48A	-0.878515	4.05751	-9.09167	1.73204e-12	2.23603e-09	18.1791
CHMP4B	1.38844	5.9154	9.06859	1.88389e-12	2.23603e-09	18.0987
BCL7B	0.947631	5.16023	9.06175	1.93138e-12	2.23603e-09	18.0748
MKRN1	-0.713063	6.92403	-8.90275	3.45086e-12	3.74547e-09	17.5188
PUM2	-0.69957	5.72658	-8.86907	3.90337e-12	3.8706e-09	17.4007
HIBCH	-0.677072	5.78769	-8.86158	4.01191e-12	3.8706e-09	17.3744
PORCN	-0.702155	5.56912	-8.84474	4.26702e-12	3.90006e-09	17.3153
RAB13	1.17506	5.68711	8.81016	4.84334e-12	4.20547e-09	17.1939
TWISTNB	0.869178	5.34089	8.72575	6.6012e-12	5.45888e-09	16.897
RPRD2	-0.729449	4.74438	-8.67791	7.8696e-12	6.21198e-09	16.7284
PPP3R1	-1.00994	3.0276	-8.65599	8.53023e-12	6.4407e-09	16.6511
TBC1D9	-0.955404	5.78831	-8.52711	1.37114e-11	9.92134e-09	16.1957
E2F4	1.08801	5.78386	8.51509	1.43327e-11	9.9561e-09	16.1532
TNFRSF1A	1.54506	5.9476	8.39601	2.22478e-11	1.48598e-08	15.7312
PTRF	-0.868675	8.85958	-8.32562	2.88656e-11	1.85659e-08	15.4812
DNAJC7	0.795759	5.88626	8.21819	4.29772e-11	2.6655e-08	15.0989
ZC3H14	-0.782947	3.96231	-8.20496	4.51392e-11	2.70306e-08	15.0518
MBD4	0.719313	5.24501	8.18808	4.80562e-11	2.78181e-08	14.9916
NEDD8	-0.643471	7.96579	-8.17379	5.06719e-11	2.83861e-08	14.9407
POLR2C	0.75142	5.27083	8.14946	5.54616e-11	3.00983e-08	14.854
MFN1	-0.681107	4.33212	-8.1171	6.2543e-11	3.29128e-08	14.7385
GTPBP3	-0.748238	4.60214	-8.0395	8.34515e-11	4.26241e-08	14.4614
NOG	-0.698397	2.5169	-8.00287	9.56347e-11	4.74512e-08	14.3305
AFF4	0.937963	5.07164	7.98453	1.02389e-10	4.93912e-08	14.2649
NPR2	-0.732236	3.91642	-7.96435	1.10376e-10	5.18051e-08	14.1927
CEP78	-0.742949	3.80005	-7.90454	1.3791e-10	6.26034e-08	13.9786
HCFC1R1	-0.711465	6.66685	-7.89937	1.40593e-10	6.26034e-08	13.9601
TTC1	-0.5424	5.23882	-7.89181	1.4461e-10	6.27825e-08	13.933
BCLAF1	-0.523001	6.52709	-7.85395	1.66523e-10	6.93549e-08	13.7974
SLC39A7	1.43602	5.34109	7.85201	1.67736e-10	6.93549e-08	13.7904
COMTD1	-0.587328	5.82538	-7.74154	2.5327e-10	1.01271e-07	13.3943
DLST	1.05316	3.46657	7.73805	2.56589e-10	1.01271e-07	13.3818
CACNA1H	-1.03429	4.09238	-7.66038	3.42922e-10	1.32337e-07	13.1029
TAF5L	1.5411	4.43382	7.65399	3.51214e-10	1.32591e-07	13.0799
GIN1	-0.755961	4.42405	-7.64205	3.6724e-10	1.35691e-07	13.037
RBM45	-0.553501	5.3211	-7.59961	4.3035e-10	1.55697e-07	12.8845
NDRG3	0.693031	4.77208	7.58329	4.57417e-10	1.62112e-07	12.8258
FGFR1	0.94263	5.61833	7.57412	4.73366e-10	1.62401e-07	12.7929
ITPRIPL2	-0.57492	6.67424	-7.57211	4.76936e-10	1.62401e-07	12.7857
FBXO31	0.757658	4.69527	7.52841	5.61591e-10	1.8755e-07	12.6285
HIST1H4B	-0.972988	6.05795	-7.48845	6.52113e-10	2.13672e-07	12.4848
ST6GALNAC5	-0.935161	4.32564	-7.4796	6.7408e-10	2.16779e-07	12.4529
ACTB	-0.853408	8.05258	-7.46325	7.16586e-10	2.26259e-07	12.3941
DYNC1H1	-0.740477	6.88907	-7.44664	7.62545e-10	2.36471e-07	12.3343
BCL2L2	-0.528467	6.36998	-7.40675	8.8528e-10	2.66727e-07	12.1907
LOC646808	-0.656428	4.31076	-7.40508	8.90831e-10	2.66727e-07	12.1847
RNF185	0.552368	4.93438	7.39424	9.27716e-10	2.73063e-07	12.1457
KIAA1033	-0.837061	6.29932	-7.38399	9.64018e-10	2.79019e-07	12.1088
MGEA5	-0.767584	7.62966	-7.36785	1.02402e-09	2.91527e-07	12.0507
NET1	-0.648678	6.56685	-7.33833	1.1437e-09	3.20346e-07	11.9444
LCE1A	-0.817774	7.02991	-7.31578	1.24443e-09	3.43028e-07	11.8632
PRRC1	0.811651	4.85784	7.31029	1.27029e-09	3.44684e-07	11.8434
AMT	-0.779009	4.8342	-7.28609	1.39076e-09	3.66027e-07	11.7562
PFAS	0.775996	4.31443	7.27989	1.42339e-09	3.66027e-07	11.7339
PPIB	0.88441	6.60282	7.27961	1.42491e-09	3.66027e-07	11.7329
UPF1	0.693573	7.02938	7.27805	1.43325e-09	3.66027e-07	11.7273
FUS	0.955843	6.27889	7.25316	1.57326e-09	3.9596e-07	11.6376
H2AFJ	-0.592933	7.51743	-7.23448	1.68726e-09	4.18585e-07	11.5703
GNG13	-1.26199	3.58465	-7.22515	1.74723e-09	4.27302e-07	11.5367
MKKS	0.679308	5.21008	7.22145	1.77161e-09	4.27302e-07	11.5234
PGRMC2	-0.539434	7.70051	-7.20635	1.87469e-09	4.4597e-07	11.469
C10orf28	-0.976206	3.34297	-7.19945	1.92374e-09	4.51455e-07	11.4441
PLEKHH3	-0.871404	5.17834	-7.1848	2.03225e-09	4.67893e-07	11.3913
LMNB1	1.75067	4.52646	7.18278	2.04767e-09	4.67893e-07	11.384
NPHP4	0.881954	4.32416	7.17554	2.10401e-09	4.74523e-07	11.3579
SLC5A2	-0.662798	4.50249	-7.16574	2.18261e-09	4.81012e-07	11.3227
C10orf116	-0.876722	8.09623	-7.16091	2.22247e-09	4.81012e-07	11.3052
TMEM201	1.33311	6.12063	7.15956	2.23372e-09	4.81012e-07	11.3004
ZNF678	0.984761	3.79526	7.15839	2.24358e-09	4.81012e-07	11.2961
PRMT2	0.577402	4.96497	7.14829	2.33007e-09	4.93464e-07	11.2598
UBE3A	0.450498	6.21093	7.14348	2.37243e-09	4.96381e-07	11.2424
LOC338799	-1.17161	5.11951	-7.09037	2.89452e-09	5.98408e-07	11.0511
STX10	-0.563062	5.81667	-7.0748	3.06839e-09	6.22115e-07	10.9949
RNF166	0.951761	3.90762	7.07372	3.08084e-09	6.22115e-07	10.991
STK32C	0.952249	4.1227	7.05547	3.29874e-09	6.58458e-07	10.9253
FAM96B	-0.722624	6.70013	-7.03292	3.5894e-09	6.93673e-07	10.844
SLC7A8	1.05046	5.09513	7.03253	3.59468e-09	6.93673e-07	10.8426
CARS2	-0.490161	7.47225	-7.03251	3.59499e-09	6.93673e-07	10.8425
FAF2	0.439318	5.43978	6.97671	4.4304e-09	8.45476e-07	10.6415
FBXW2	0.619845	4.48038	6.95582	4.79098e-09	8.99276e-07	10.5662
N4BP1	-0.63678	4.66043	-6.95444	4.81589e-09	8.99276e-07	10.5613
HOXA6	-0.994593	3.29039	-6.93652	5.15006e-09	9.42444e-07	10.4967
NUP107	-0.647388	6.06819	-6.93623	5.1556e-09	9.42444e-07	10.4957
PTPN1	0.868585	6.0256	6.92822	5.31262e-09	9.61031e-07	10.4668
TEPP	-0.813976	3.25067	-6.924	5.39723e-09	9.66271e-07	10.4516
LTBP4	-1.01419	6.57436	-6.91441	5.59456e-09	9.91379e-07	10.4171
BZRAP1	-0.900045	4.85792	-6.90515	5.79198e-09	1.01599e-06	10.3837
FLJ10038	-0.561628	6.08503	-6.89421	6.0341e-09	1.04578e-06	10.3443
CCDC137	0.700617	5.52435	6.89209	6.08225e-09	1.04578e-06	10.3366
ZNF555	-0.585383	4.28785	-6.88325	6.28671e-09	1.06397e-06	10.3048
XRCC6	-0.45229	8.38357	-6.88224	6.31053e-09	1.06397e-06	10.3012
MAP3K3	-0.679739	4.76753	-6.86574	6.71258e-09	1.12087e-06	10.2418
ZFYVE19	-0.569894	5.10012	-6.84639	7.21686e-09	1.1936e-06	10.1721
AP3M1	-0.653655	4.18069	-6.83553	7.51625e-09	1.23139e-06	10.133
PRKRA	0.536729	5.83729	6.83169	7.62508e-09	1.23754e-06	10.1192
NCBP2	0.613258	5.69525	6.82785	7.73559e-09	1.24386e-06	10.1053
SEMA6C	-0.742819	3.48512	-6.81689	8.05937e-09	1.28403e-06	10.0659
GGPS1	-0.451241	5.65923	-6.81357	8.16014e-09	1.28826e-06	10.0539
C9orf25	-0.606531	4.82766	-6.80987	8.27398e-09	1.29447e-06	10.0406
NFX1	-0.506333	4.44561	-6.80489	8.42946e-09	1.30421e-06	10.0227
SRP72	0.736442	5.29108	6.80028	8.57615e-09	1.30421e-06	10.0061
LOC100132247	-1.03336	7.11881	-6.79859	8.63068e-09	1.30421e-06	9.99998
LMNB2	0.864618	4.39715	6.79841	8.63664e-09	1.30421e-06	9.99931
CLN5	-0.584481	5.42722	-6.77208	9.53058e-09	1.42679e-06	9.90456
SSBP2	-0.694024	4.65148	-6.76533	9.77451e-09	1.45081e-06	9.88025
LRIG1	-0.95241	6.29086	-6.75806	1.00439e-08	1.47816e-06	9.85409
ZNF728	1.14935	3.74142	6.75294	1.0238e-08	1.49406e-06	9.83568
PRRT2	-1.0621	4.59621	-6.74312	1.06213e-08	1.53708e-06	9.80032
TMUB1	-0.549333	5.4999	-6.73379	1.09984e-08	1.5785e-06	9.76676
CUL9	-0.652833	6.46363	-6.72928	1.11857e-08	1.59222e-06	9.75052
KRBA1	-0.577541	5.28811	-6.70436	1.22783e-08	1.73354e-06	9.66086
ATP5S	0.682115	4.73365	6.68392	1.32536e-08	1.85615e-06	9.58734
RSRC2	0.749205	5.03697	6.67033	1.3944e-08	1.93721e-06	9.53849
SMARCA2	-0.644636	5.12394	-6.66639	1.41512e-08	1.93941e-06	9.5243
TMEM106C	-0.589653	6.58482	-6.66578	1.41832e-08	1.93941e-06	9.52213
EEF2K	-0.638853	4.15828	-6.63583	1.58634e-08	2.15079e-06	9.41444
RIC8A	0.768053	5.11316	6.63393	1.59768e-08	2.15079e-06	9.40759
RAB23	-0.993753	4.0918	-6.6285	1.63038e-08	2.17356e-06	9.3881
ZNF542	-0.719576	3.48689	-6.62699	1.63962e-08	2.17356e-06	9.38267
ESRRA	0.537119	6.3576	6.61662	1.70444e-08	2.22778e-06	9.34537
HIST1H2AB	-0.843911	3.215	-6.61405	1.72086e-08	2.22778e-06	9.33615
ERF	0.822119	3.87737	6.61296	1.72787e-08	2.22778e-06	9.33224
QTRT1	0.706932	4.06307	6.61235	1.73184e-08	2.22778e-06	9.33003
ST3GAL2	0.571807	5.33913	6.60377	1.78827e-08	2.2719e-06	9.29919
HCRT	-0.899445	5.28022	-6.60126	1.80507e-08	2.2719e-06	9.29019
TMED9	0.868307	5.73271	6.59987	1.81451e-08	2.2719e-06	9.28518
PRRG4	1.10911	4.25821	6.59928	1.81846e-08	2.2719e-06	9.28309
TDRD10	-1.38999	3.34321	-6.59102	1.87546e-08	2.32637e-06	9.2534
SDC1	-1.07531	3.29618	-6.58043	1.95116e-08	2.40311e-06	9.21534
ZNF235	-0.658215	3.69844	-6.56096	2.09832e-08	2.56615e-06	9.14541
CACNB1	-0.552489	2.61789	-6.55491	2.14625e-08	2.60641e-06	9.12369
FAT2	-1.51292	2.80549	-6.54513	2.22605e-08	2.67464e-06	9.08857
PFDN6	1.03081	5.58505	6.54427	2.23323e-08	2.67464e-06	9.08548
RBMS1	-0.61521	5.99951	-6.53344	2.32541e-08	2.75002e-06	9.04657
ZNF148	-0.557407	4.44322	-6.53316	2.32784e-08	2.75002e-06	9.04557
CRKL	0.846011	4.09442	6.52809	2.37232e-08	2.7511e-06	9.02737
ZNF256	-0.495961	4.67827	-6.52773	2.37548e-08	2.7511e-06	9.02609
FOXK1	0.642803	5.18647	6.52764	2.37628e-08	2.7511e-06	9.02576
ZRANB2	-0.744803	6.27752	-6.51821	2.46139e-08	2.82449e-06	8.99192
RABAC1	-0.49772	7.64777	-6.51704	2.4722e-08	2.82449e-06	8.9877
APOBEC3F	0.867302	3.87228	6.5029	2.60618e-08	2.9581e-06	8.93695
CREB3L4	-0.666525	5.12322	-6.4968	2.66621e-08	2.9883e-06	8.91505
SMARCD3	-0.630576	6.19534	-6.4967	2.6672e-08	2.9883e-06	8.91469
KIAA1539	-0.636876	3.37966	-6.49415	2.6927e-08	2.99753e-06	8.90554
GDE1	0.843383	5.62636	6.48706	2.76485e-08	3.05824e-06	8.88011
MDC1	-0.529386	5.17359	-6.47926	2.84653e-08	3.12866e-06	8.85211
NEU1	0.518763	6.1358	6.47617	2.87946e-08	3.14495e-06	8.84105
TOX4	-0.437027	5.84951	-6.46976	2.94919e-08	3.20097e-06	8.81804
VPS18	-1.86066	6.53043	-6.46391	3.01427e-08	3.24599e-06	8.79705
FLYWCH2	0.815508	3.7047	6.46269	3.02804e-08	3.24599e-06	8.79267
LSM3	0.650026	6.12164	6.45084	3.16481e-08	3.37179e-06	8.75019
C1QTNF7	-1.04882	3.83333	-6.42976	3.42365e-08	3.62531e-06	8.67459
APEH	0.683359	5.09463	6.41495	3.61791e-08	3.80779e-06	8.62152
TRIM41	-0.590942	4.18044	-6.39234	3.93602e-08	4.11765e-06	8.54049
RWDD1	-0.461272	6.61611	-6.38445	4.05347e-08	4.21513e-06	8.51222
SETBP1	-0.87104	6.07572	-6.38084	4.10824e-08	4.22217e-06	8.49932
MBD3	-0.604625	5.29736	-6.37993	4.12224e-08	4.22217e-06	8.49604
NAP1L4	0.613824	4.70629	6.37922	4.13318e-08	4.22217e-06	8.49349
CYP2R1	-0.595673	5.72017	-6.3693	4.28882e-08	4.35553e-06	8.45796
COX7A2L	0.487605	6.99248	6.34783	4.64573e-08	4.69056e-06	8.3811
MZF1	-0.724235	4.80812	-6.34304	4.72929e-08	4.72741e-06	8.36396
EIF1B	0.692158	6.20413	6.34262	4.73667e-08	4.72741e-06	8.36246
TRIM34	-0.664589	3.50097	-6.33993	4.78449e-08	4.74786e-06	8.3528
FOLR1	-0.822747	7.72286	-6.33837	4.81222e-08	4.74824e-06	8.34725
SRI	-0.76864	4.63365	-6.31313	5.28631e-08	5.18655e-06	8.25692
MAPKAPK3	0.821481	5.54159	6.30223	5.50511e-08	5.37088e-06	8.21793
ATAD1	-0.5565	6.13477	-6.29243	5.70947e-08	5.51189e-06	8.18289
TMEM120B	0.828617	4.53181	6.29226	5.71312e-08	5.51189e-06	8.18227
AKAP9	-0.824293	6.3837	-6.28635	5.84007e-08	5.60324e-06	8.16115
SOS1	-0.89655	2.54121	-6.28186	5.9384e-08	5.64923e-06	8.1451
CYHR1	-0.523611	4.90613	-6.2812	5.95307e-08	5.64923e-06	8.14273
NUDT13	-0.82895	3.33647	-6.27632	6.06217e-08	5.7215e-06	8.12527
HECTD1	-0.565688	6.87264	-6.27426	6.10882e-08	5.73437e-06	8.1179
COX5A	0.600742	6.69111	6.27135	6.17522e-08	5.76553e-06	8.10751
SPG20	-0.549226	4.96229	-6.2667	6.28294e-08	5.81884e-06	8.09088
SLTM	-0.45281	5.46957	-6.266	6.29933e-08	5.81884e-06	8.08838
C11orf57	0.640859	4.46841	6.25991	6.44356e-08	5.92057e-06	8.06662
ANXA5	-0.625461	7.36856	-6.2532	6.60624e-08	6.0381e-06	8.04265
MTHFR	0.755049	4.27137	6.2508	6.66545e-08	6.06033e-06	8.03407
YAP1	1.04234	4.43569	6.24166	6.89583e-08	6.23714e-06	8.00141
TWF1	0.63553	3.76367	6.23504	7.06764e-08	6.35942e-06	7.97776
PIK3IP1	-0.708845	3.92687	-6.23336	7.11193e-08	6.36628e-06	7.97176
PCDHB12	-0.719573	3.08403	-6.22774	7.26177e-08	6.46707e-06	7.95172
LOC90246	-0.797273	3.74587	-6.22412	7.36018e-08	6.52127e-06	7.93878
NUP205	-0.518157	5.74933	-6.20959	7.76846e-08	6.84807e-06	7.88689
TIMM10	0.546327	5.77567	6.20777	7.82102e-08	6.85958e-06	7.88041
ZBED1	0.611375	4.82681	6.20317	7.95591e-08	6.94283e-06	7.86397
GABRE	-1.0169	5.84155	-6.20129	8.01159e-08	6.95646e-06	7.85727
MRPL20	0.498779	7.02126	6.19868	8.08965e-08	6.95714e-06	7.84795
H2AFX	0.776962	6.42358	6.19841	8.09759e-08	6.95714e-06	7.84701
PCGF3	0.641988	6.23225	6.19725	8.13255e-08	6.95714e-06	7.84287
CNTN4	-0.957047	2.9011	-6.19376	8.2387e-08	6.99293e-06	7.83041
UBE2J2	0.731661	4.2253	6.19323	8.25493e-08	6.99293e-06	7.82852
ZC3H10	-0.676344	4.6144	-6.18222	8.59934e-08	7.24933e-06	7.78923
TRPV1	-0.733366	3.89814	-6.17805	8.73367e-08	7.327e-06	7.77434
HMG20B	-0.502605	4.56714	-6.1754	8.81984e-08	7.36372e-06	7.7649
DNAJC5	0.916638	5.06363	6.16553	9.14886e-08	7.60187e-06	7.7297
SLU7	-0.594144	5.47079	-6.16155	9.28517e-08	7.6773e-06	7.71549
MYOZ3	-0.950047	3.96258	-6.1603	9.32806e-08	7.6773e-06	7.71106
SRF	0.745799	4.20371	6.15465	9.52596e-08	7.8032e-06	7.69089
ANKS3	-0.590962	5.18312	-6.15147	9.63878e-08	7.85855e-06	7.67958
PPP1R13L	-0.530473	5.32661	-6.14307	9.94399e-08	8.03495e-06	7.64962
CPT2	0.684925	5.30709	6.14297	9.94768e-08	8.03495e-06	7.64926
DVL2	0.490795	4.7896	6.13915	1.00895e-07	8.11177e-06	7.63566
MED1	-0.519833	4.07048	-6.13091	1.04026e-07	8.31604e-06	7.6063
EWSR1	0.701006	4.04119	6.12974	1.04479e-07	8.31604e-06	7.60212
IQGAP2	1.0117	4.81123	6.12872	1.04872e-07	8.31604e-06	7.59851
ROCK2	0.66615	5.14872	6.12209	1.07484e-07	8.4592e-06	7.57488
GBA2	0.713889	3.79782	6.12167	1.07652e-07	8.4592e-06	7.57337
FARSB	-0.532076	6.18154	-6.12003	1.08309e-07	8.47252e-06	7.56752
MARS	0.691262	6.70116	6.11133	1.11859e-07	8.71097e-06	7.53654
C16orf53	-0.486437	4.60735	-6.10961	1.12572e-07	8.72735e-06	7.53043
SLC4A7	0.781369	4.31329	6.10063	1.16384e-07	8.98278e-06	7.49844
STK10	0.632376	5.89989	6.09866	1.17236e-07	9.00848e-06	7.49143
ZFHX3	-0.57759	6.49708	-6.09479	1.18927e-07	9.09817e-06	7.47767
ZBTB8OS	-0.676067	5.92673	-6.07989	1.25675e-07	9.57227e-06	7.42465
CBX6	-0.834436	4.47091	-6.07683	1.27111e-07	9.63933e-06	7.41373
POLR3C	0.543876	4.64084	6.06979	1.30466e-07	9.85076e-06	7.3887
ZC3H7B	0.932517	5.38206	6.06637	1.32128e-07	9.93305e-06	7.37654
APP	-0.765426	5.57963	-6.05823	1.3617e-07	1.01928e-05	7.34759
ZER1	-0.57249	4.58985	-6.05482	1.37903e-07	1.02782e-05	7.33545
DPT	-1.13018	7.04125	-6.05063	1.40059e-07	1.03446e-05	7.32055
AKIRIN1	1.019	4.11441	6.04987	1.40454e-07	1.03446e-05	7.31784
TRPC3	-0.782096	3.6708	-6.04741	1.41734e-07	1.03446e-05	7.30912
RPS3	0.612188	7.48232	6.04741	1.41736e-07	1.03446e-05	7.30911
LRP5L	0.807863	4.1628	6.04734	1.41773e-07	1.03446e-05	7.30886
SUPV3L1	0.617177	5.03257	6.04245	1.44363e-07	1.04794e-05	7.29147
TBC1D23	0.639943	4.57326	6.04158	1.44826e-07	1.04794e-05	7.28839
ZNF446	-0.520946	5.3334	-6.03683	1.47397e-07	1.05462e-05	7.27149
METTL7A	1.55817	5.6389	6.0368	1.4741e-07	1.05462e-05	7.2714
OGT	-0.622515	3.69728	-6.03651	1.47572e-07	1.05462e-05	7.27035
PSMD7	-0.517527	7.22856	-6.02603	1.53404e-07	1.09181e-05	7.23312
IP6K2	-0.938174	4.81638	-6.01925	1.57298e-07	1.11496e-05	7.20904
KRT10	0.40371	7.18154	6.01723	1.58481e-07	1.11877e-05	7.20184
DPP6	-1.28534	3.30172	-6.01407	1.60339e-07	1.1273e-05	7.19065
BRD1	-0.607221	6.34183	-6.01247	1.6129e-07	1.12942e-05	7.18497
ZFP62	-0.688929	5.94893	-6.01063	1.62397e-07	1.1326e-05	7.1784
ZNF652	1.3952	4.94571	6.00704	1.64567e-07	1.13944e-05	7.16565
HOXA2	-0.949665	3.41844	-6.00683	1.64689e-07	1.13944e-05	7.16494
GLRX3	0.516041	6.06457	6.00572	1.65367e-07	1.13959e-05	7.16099
SUMO3	0.516585	5.19472	6.00238	1.67424e-07	1.14677e-05	7.14912
GPR20	-0.920387	4.32388	-6.00189	1.67729e-07	1.14677e-05	7.14737
EPS8	0.620473	6.21285	5.99887	1.69613e-07	1.1551e-05	7.13664
SHARPIN	-0.717436	5.32603	-5.98856	1.76198e-07	1.19526e-05	7.10006
RAD23B	0.982729	3.77107	5.97839	1.82943e-07	1.23618e-05	7.06398
LRRC59	0.70408	6.03473	5.97542	1.84966e-07	1.24501e-05	7.05342
PGK1	-0.589146	7.54749	-5.9726	1.86902e-07	1.25318e-05	7.04342
ACADS	0.747663	3.71913	5.96841	1.89812e-07	1.26555e-05	7.02858
GALK2	-0.549758	5.27668	-5.96786	1.90204e-07	1.26555e-05	7.0266
SLC25A22	0.715584	5.41695	5.9666	1.91092e-07	1.2666e-05	7.02213
CBY1	-0.640302	4.40384	-5.96429	1.92724e-07	1.27257e-05	7.01396
ARL6IP4	-0.490563	7.06765	-5.94466	2.07215e-07	1.36231e-05	6.94434
GJC2	-0.74149	4.89931	-5.94378	2.07884e-07	1.36231e-05	6.94124
SNX4	-0.509886	5.26212	-5.94043	2.10474e-07	1.3741e-05	6.92935
MRPL33	0.446283	6.22281	5.9381	2.12288e-07	1.38075e-05	6.92111
FECH	-0.691972	3.08262	-5.93174	2.17329e-07	1.40826e-05	6.89858
IFI16	0.674905	6.28435	5.93036	2.18438e-07	1.40948e-05	6.89369
FAM108A1	-0.662588	5.31236	-5.92936	2.19248e-07	1.40948e-05	6.89014
HDAC1	-0.514154	6.24854	-5.92849	2.19953e-07	1.40948e-05	6.88705
PAFAH1B2	-0.354191	6.05972	-5.92712	2.21066e-07	1.41141e-05	6.88221
ACSL5	0.744669	4.61434	5.92082	2.26269e-07	1.43934e-05	6.85987
SPHAR	-0.587532	4.86339	-5.9122	2.33578e-07	1.48041e-05	6.82935
C18orf32	1.05947	4.90225	5.90145	2.43017e-07	1.53416e-05	6.79131
CLNS1A	-0.490851	6.73992	-5.90055	2.43827e-07	1.53416e-05	6.78812
EIF3K	0.385553	7.94137	5.89283	2.50869e-07	1.57277e-05	6.76078
CHST2	0.801825	5.27187	5.88656	2.56734e-07	1.60376e-05	6.73859
KLK9	-0.615725	3.6893	-5.88486	2.58342e-07	1.60738e-05	6.7326
EIF3F	0.523617	6.08251	5.88211	2.60972e-07	1.60738e-05	6.72287
GSN	-0.660537	7.53505	-5.88203	2.61051e-07	1.60738e-05	6.72258
EDEM3	-0.388578	5.81206	-5.88072	2.62319e-07	1.60738e-05	6.71793
PSMA7	0.470917	7.12784	5.88013	2.62884e-07	1.60738e-05	6.71586
EFHA1	-0.48075	6.45034	-5.88009	2.6292e-07	1.60738e-05	6.71573
KIAA1009	-0.871662	3.66639	-5.87919	2.63794e-07	1.60738e-05	6.71255
RNASEH1	0.539406	4.57692	5.87571	2.67196e-07	1.62242e-05	6.70025
LOC340508	0.727622	4.71817	5.87056	2.72316e-07	1.64775e-05	6.68203
DNAJC14	0.372851	4.98445	5.86742	2.7549e-07	1.65586e-05	6.6709
NR2F2	-1.03182	6.36889	-5.86693	2.75981e-07	1.65586e-05	6.66919
RNF125	1.28962	4.05512	5.86561	2.77324e-07	1.65586e-05	6.66453
DACT3	-1.03513	5.96236	-5.86547	2.7747e-07	1.65586e-05	6.66403
APOBEC3C	0.750088	4.10522	5.8643	2.78668e-07	1.65731e-05	6.65989
CCDC41	-0.633447	4.33473	-5.84853	2.95328e-07	1.7504e-05	6.60415
FOXP1	-0.474475	6.29981	-5.84027	3.0445e-07	1.79832e-05	6.57495
C19orf33	-0.761073	5.74361	-5.83518	3.102e-07	1.82264e-05	6.55699
AMOTL1	-0.759938	3.4767	-5.83477	3.10666e-07	1.82264e-05	6.55555
IL10RB	0.564983	5.20373	5.82413	3.23067e-07	1.88902e-05	6.51799
AMBRA1	0.520936	5.47326	5.821	3.26812e-07	1.9045e-05	6.50692
ALAS1	0.581542	5.64381	5.81422	3.35057e-07	1.94602e-05	6.48301
SYF2	-0.623608	6.49352	-5.80841	3.42303e-07	1.98148e-05	6.46247
IDUA	-0.550065	3.90816	-5.80581	3.4559e-07	1.99386e-05	6.4533
HAX1	-0.454788	6.27492	-5.80419	3.47647e-07	1.99607e-05	6.44761
F8A1	-0.639537	6.54032	-5.8037	3.48272e-07	1.99607e-05	6.44588
ZNF219	-0.483854	6.06768	-5.79908	3.54235e-07	2.02357e-05	6.42959
PVR	1.10487	3.69971	5.79461	3.60112e-07	2.05039e-05	6.4138
GSDMD	0.733175	4.90404	5.79298	3.62271e-07	2.05594e-05	6.40807
CTDSP1	-0.486618	4.19733	-5.79208	3.63478e-07	2.05608e-05	6.40487
XPA	-0.588532	4.86516	-5.78933	3.67164e-07	2.07018e-05	6.39519
C12orf45	0.512447	5.24452	5.78838	3.68453e-07	2.07073e-05	6.39183
RANBP10	-0.530259	5.44215	-5.78098	3.78599e-07	2.1188e-05	6.36576
CCDC130	-0.535334	7.08798	-5.78015	3.79751e-07	2.1188e-05	6.36284
CCDC72	-0.527067	7.52662	-5.7795	3.80667e-07	2.1188e-05	6.36053
RNPC3	-0.645596	5.10809	-5.77632	3.85138e-07	2.13684e-05	6.34933
DNAJC13	-0.510754	4.79297	-5.77189	3.9145e-07	2.16068e-05	6.33373
IFT80	-0.518091	4.49373	-5.77151	3.91997e-07	2.16068e-05	6.33239
CD2BP2	0.494844	4.70111	5.7707	3.93168e-07	2.16068e-05	6.32953
GNE	0.464739	5.40599	5.76496	4.01545e-07	2.19976e-05	6.3093
HAVCR2	0.818674	5.30981	5.75092	4.22776e-07	2.30878e-05	6.25986
DGUOK	0.532981	5.62004	5.74942	4.2511e-07	2.31425e-05	6.25458
KIF13B	-0.474299	5.19029	-5.74849	4.26569e-07	2.31494e-05	6.25129
AS3MT	0.659606	2.9547	5.74027	4.39627e-07	2.37837e-05	6.22236
DOHH	0.823263	4.76616	5.72575	4.63665e-07	2.49838e-05	6.17129
HIF1A	1.04798	5.84092	5.72515	4.64688e-07	2.49838e-05	6.16917
PCNP	-0.728953	6.60805	-5.72398	4.66686e-07	2.50138e-05	6.16505
PIP4K2B	-0.651649	3.36749	-5.71166	4.88255e-07	2.60893e-05	6.12171
NAIP	0.982423	5.42137	5.71051	4.90303e-07	2.61184e-05	6.1177
PIAS1	-0.537697	5.88555	-5.70767	4.95431e-07	2.63109e-05	6.10772
DLG1	-0.667493	4.44483	-5.69853	5.12312e-07	2.71244e-05	6.07558
CCDC91	0.410912	4.58721	5.69726	5.14704e-07	2.71682e-05	6.07111
NDFIP1	-0.66943	5.25991	-5.69129	5.26084e-07	2.7679e-05	6.05013
LOC441666	0.975071	3.59037	5.69052	5.27569e-07	2.7679e-05	6.04743
AKT2	0.438133	7.35279	5.68715	5.34113e-07	2.7938e-05	6.0356
EPN2	-0.597265	6.45631	-5.68503	5.38274e-07	2.80711e-05	6.02816
STRA13	-0.582969	6.08717	-5.6808	5.46666e-07	2.84234e-05	6.01332
ZNF543	-0.543665	2.45695	-5.67946	5.4936e-07	2.84782e-05	6.00861
MAP3K4	-0.466792	4.78014	-5.67752	5.53281e-07	2.85448e-05	6.00178
CLASP2	-0.653633	5.38095	-5.6772	5.53933e-07	2.85448e-05	6.00066
CCBL2	-0.650446	4.56411	-5.67537	5.5765e-07	2.86513e-05	5.99424
ZCCHC17	0.428625	6.13477	5.67454	5.59354e-07	2.86541e-05	5.99132
RPL38	-0.411464	8.9299	-5.67344	5.61598e-07	2.86844e-05	5.98747
EIF2AK4	0.405179	4.9725	5.67025	5.68198e-07	2.89057e-05	5.97627
CRYL1	-0.493983	6.26318	-5.66974	5.69259e-07	2.89057e-05	5.97448
ZNF174	-0.760576	3.72812	-5.66466	5.7995e-07	2.93627e-05	5.95664
RNF214	0.667486	3.92047	5.65597	5.98677e-07	3.02227e-05	5.92616
LIMK1	0.832958	4.27022	5.65188	6.07701e-07	3.05894e-05	5.91181
XPO6	0.829404	5.00875	5.64213	6.29755e-07	3.15611e-05	5.87762
CTSS	1.34803	4.53408	5.64174	6.3064e-07	3.15611e-05	5.87628
ZNF426	0.804184	4.60886	5.63867	6.37773e-07	3.17298e-05	5.86549
TCAP	-0.936026	4.49917	-5.6386	6.37931e-07	3.17298e-05	5.86525
SIN3A	-0.415053	4.95798	-5.63793	6.39492e-07	3.17298e-05	5.86291
ACTL6A	-0.377281	5.88411	-5.63598	6.44076e-07	3.18662e-05	5.85606
RPSA	0.482366	7.31981	5.6345	6.47569e-07	3.18901e-05	5.85087
CNNM3	-0.589699	4.50617	-5.63422	6.48232e-07	3.18901e-05	5.84989
SLAMF9	-0.740255	3.55833	-5.63294	6.5127e-07	3.19424e-05	5.84541
VEGFA	-0.928416	5.94377	-5.63222	6.52975e-07	3.19424e-05	5.8429
RSC1A1	-0.65916	3.76122	-5.62836	6.62255e-07	3.22822e-05	5.82937
ZMPSTE24	-0.443829	6.92096	-5.62779	6.63638e-07	3.22822e-05	5.82737
ZNF271	-0.432596	4.22944	-5.62375	6.73514e-07	3.26711e-05	5.81321
CAPN10	0.570486	5.318	5.62189	6.78104e-07	3.27578e-05	5.80669
COX6B1	-0.420625	6.87417	-5.62149	6.79075e-07	3.27578e-05	5.80532
RAPGEF4	-0.842531	3.63212	-5.62066	6.81156e-07	3.27672e-05	5.80239
USP39	-0.3451	7.01633	-5.61887	6.85627e-07	3.28911e-05	5.79612
CNFN	-0.491235	5.18387	-5.61793	6.87967e-07	3.29125e-05	5.79285
ZNF524	-0.514044	5.59578	-5.61379	6.98466e-07	3.31804e-05	5.77833
FBXL2	-0.628335	3.86861	-5.6136	6.98935e-07	3.31804e-05	5.77768
SMARCE1	-0.53348	6.52206	-5.61346	6.99299e-07	3.31804e-05	5.77718
SNRPG	0.516517	6.6499	5.60832	7.12545e-07	3.37168e-05	5.75919
STK11	-0.564735	4.79907	-5.60727	7.15277e-07	3.37541e-05	5.75552
PTPRS	-0.550736	3.11409	-5.60175	7.29833e-07	3.43394e-05	5.73621
C14orf28	-0.563391	4.15623	-5.60108	7.31636e-07	3.43394e-05	5.73384
USP33	-0.551121	3.48462	-5.5928	7.54075e-07	3.52972e-05	5.70488
EXOSC8	-0.42757	5.62088	-5.5897	7.62653e-07	3.56028e-05	5.69404
KIAA0141	-0.461735	4.21507	-5.58869	7.65475e-07	3.56387e-05	5.6905
INPP5K	-0.557011	4.71967	-5.5874	7.69072e-07	3.57105e-05	5.686
HUWE1	-0.652581	4.92608	-5.58569	7.73898e-07	3.58387e-05	5.68001
CHTF18	-0.676592	4.7649	-5.58486	7.76248e-07	3.58519e-05	5.6771
PLEKHG4	0.757345	4.46368	5.58254	7.82853e-07	3.60611e-05	5.66898
KCNE1	-0.709495	2.66001	-5.57347	8.09182e-07	3.70864e-05	5.63727
UBXN7	0.662276	3.84339	5.5734	8.09383e-07	3.70864e-05	5.63703
MRPL46	0.407633	6.52208	5.5662	8.30913e-07	3.79727e-05	5.61186
JARID2	-0.50767	5.02319	-5.56385	8.3806e-07	3.81988e-05	5.60365
CMKLR1	-0.776956	4.38094	-5.56297	8.40747e-07	3.8221e-05	5.60059
OAS1	0.753742	4.66433	5.56176	8.44454e-07	3.82893e-05	5.59637
NEIL1	-0.61199	5.63452	-5.55991	8.50184e-07	3.84487e-05	5.58989
TMEM11	0.358593	5.96044	5.55838	8.54916e-07	3.85622e-05	5.58457
PNMA1	-0.561144	6.32702	-5.55738	8.58055e-07	3.86036e-05	5.58105
COPS7A	0.509986	4.66832	5.54511	8.97258e-07	4.0263e-05	5.53823
HK3	0.91805	3.9939	5.54261	9.05484e-07	4.05274e-05	5.52949
OPHN1	-0.759347	4.78884	-5.5403	9.13143e-07	4.07628e-05	5.52142
DGCR8	-0.722734	4.09248	-5.53961	9.15438e-07	4.07628e-05	5.51901
B4GALT3	0.403576	5.5078	5.53847	9.1925e-07	4.08279e-05	5.51503
UPF2	-0.504392	4.01573	-5.53663	9.25418e-07	4.09969e-05	5.50862
DDX59	-0.514651	4.20602	-5.53509	9.3062e-07	4.11225e-05	5.50325
C16orf61	0.420784	6.18686	5.53356	9.3581e-07	4.12469e-05	5.49792
SHANK3	-1.22109	5.47365	-5.52962	9.49323e-07	4.16953e-05	5.48418
MACF1	-0.702259	6.41234	-5.5292	9.50785e-07	4.16953e-05	5.4827
ZNF577	-0.80172	4.41299	-5.52602	9.61872e-07	4.20372e-05	5.47159
FAM111A	-0.619882	6.94214	-5.52525	9.64566e-07	4.20372e-05	5.46891
C6orf192	-0.742624	5.60907	-5.52488	9.65844e-07	4.20372e-05	5.46764
WDR48	-0.430498	3.97686	-5.52013	9.82678e-07	4.26158e-05	5.45108
SNX21	-0.48116	5.91237	-5.51975	9.84046e-07	4.26158e-05	5.44975
FBXL14	-0.552413	3.48666	-5.51812	9.89923e-07	4.27637e-05	5.44404
HNRNPAB	0.790511	5.10442	5.51287	1.00899e-06	4.34793e-05	5.42576
RABEPK	0.44419	5.57192	5.5119	1.01255e-06	4.35248e-05	5.42238
PTBP1	0.62597	3.80597	5.51085	1.01643e-06	4.35834e-05	5.41873
GATA2	-0.944559	4.16296	-5.50994	1.01982e-06	4.36212e-05	5.41553
LOC649395	-0.755638	3.2544	-5.50142	1.05188e-06	4.4882e-05	5.38587
ZNF682	-1.01859	3.15658	-5.50049	1.05545e-06	4.49241e-05	5.38262
SEC22C	0.648601	3.70366	5.49569	1.07404e-06	4.55376e-05	5.3659
STX11	-0.608863	5.05722	-5.49541	1.07511e-06	4.55376e-05	5.36494
ZNF268	-0.474463	5.66322	-5.49318	1.08388e-06	4.57973e-05	5.35716
REXO2	-0.423228	6.98823	-5.48907	1.10019e-06	4.63737e-05	5.34285
NGLY1	0.656889	3.37972	5.48709	1.10813e-06	4.6595e-05	5.33596
PHLDA2	1.47117	5.88177	5.48365	1.12207e-06	4.70675e-05	5.32398
SEC63	0.458579	5.08832	5.48283	1.12543e-06	4.70945e-05	5.32112
HIST1H2BE	-0.454205	5.12934	-5.48173	1.12995e-06	4.71698e-05	5.31728
ZNF550	-0.588468	4.93443	-5.47864	1.14268e-06	4.75871e-05	5.30654
EIF3C	-0.495347	8.58436	-5.47788	1.14584e-06	4.76045e-05	5.3039
IGFALS	-0.735903	4.03569	-5.46466	1.20218e-06	4.98261e-05	5.25791
ZNF558	-0.438469	4.46267	-5.45889	1.22763e-06	5.07597e-05	5.23785
TTC5	-0.612376	4.24335	-5.45246	1.25659e-06	5.18336e-05	5.21551
ZFP106	-0.41372	6.15583	-5.45105	1.26304e-06	5.19763e-05	5.21061
MAOB	-0.876861	4.55891	-5.4466	1.28363e-06	5.26986e-05	5.19512
PLCH2	-0.630447	3.96362	-5.4451	1.29059e-06	5.28595e-05	5.18994
SPRY3	-0.783701	3.47682	-5.44047	1.31245e-06	5.35119e-05	5.17385
KIDINS220	0.52085	4.74737	5.44043	1.31268e-06	5.35119e-05	5.17368
GBP6	-1.09109	5.80861	-5.42614	1.38244e-06	5.62237e-05	5.12409
MMGT1	-0.454786	6.0654	-5.4204	1.41152e-06	5.7272e-05	5.10416
CORO6	-0.794101	4.32975	-5.41933	1.41699e-06	5.73602e-05	5.10045
EPB41L4A	-0.648023	2.52418	-5.41823	1.42265e-06	5.74551e-05	5.09664
LYRM2	0.430469	5.32027	5.41545	1.43706e-06	5.77668e-05	5.08699
SNRPE	0.367182	6.15625	5.41539	1.43737e-06	5.77668e-05	5.08677
SBF2	-0.802801	4.01789	-5.41482	1.44034e-06	5.77668e-05	5.0848
C22orf13	0.600099	3.73848	5.41283	1.45076e-06	5.80506e-05	5.07789
ATXN2	-0.364135	6.11341	-5.41055	1.46276e-06	5.83665e-05	5.07001
RFWD3	0.589107	3.9059	5.41006	1.46538e-06	5.83665e-05	5.0683
NSMCE4A	-0.460967	6.11994	-5.40855	1.47339e-06	5.85514e-05	5.06307
CYP4F8	-0.654089	3.63065	-5.40665	1.48357e-06	5.88213e-05	5.05648
HIST1H4E	-0.86552	3.42481	-5.40225	1.50739e-06	5.96296e-05	5.04123
CUL2	0.756748	4.30472	5.4015	1.51149e-06	5.96559e-05	5.03863
CLINT1	0.466993	6.14791	5.39755	1.5333e-06	6.03793e-05	5.02491
JRK	-0.592735	3.52039	-5.39619	1.54086e-06	6.05396e-05	5.0202
SELS	0.645829	4.54904	5.39413	1.55237e-06	6.08545e-05	5.01307
UPF3B	0.504269	4.90046	5.39249	1.56164e-06	6.10152e-05	5.00738
TRIP4	0.352401	5.9416	5.39216	1.5635e-06	6.10152e-05	5.00623
TNRC6C	-0.519069	5.80934	-5.39011	1.57511e-06	6.13304e-05	4.99915
TCEAL8	-0.513716	6.62921	-5.38675	1.59441e-06	6.1933e-05	4.98749
SEC61G	0.579319	5.93905	5.38617	1.59772e-06	6.1933e-05	4.9855
ATP5G2	-0.412105	7.64098	-5.38481	1.60562e-06	6.21005e-05	4.98078
ANXA6	0.737515	5.30831	5.38291	1.61672e-06	6.22854e-05	4.97418
ARMCX3	0.47752	4.81893	5.38276	1.61757e-06	6.22854e-05	4.97368
YWHAE	-0.564056	5.73046	-5.38196	1.62227e-06	6.23281e-05	4.9709
BTBD6	-0.355549	7.48462	-5.37498	1.66373e-06	6.36851e-05	4.94674
CUTA	-0.391267	7.08577	-5.37478	1.66492e-06	6.36851e-05	4.94606
CREBBP	-0.458736	3.68189	-5.36933	1.69804e-06	6.48092e-05	4.9272
KLC4	-0.676319	2.96476	-5.3687	1.70196e-06	6.48165e-05	4.92499
C6orf106	-0.433822	7.38548	-5.36256	1.74014e-06	6.60584e-05	4.90375
N4BP2L2	-0.466602	7.09213	-5.36223	1.74218e-06	6.60584e-05	4.90263
FIBIN	-1.22737	4.58757	-5.35795	1.76934e-06	6.69421e-05	4.88782
SMAD7	-0.699124	4.77622	-5.3499	1.82159e-06	6.8769e-05	4.85996
PLDN	0.52486	4.73373	5.34811	1.83336e-06	6.90632e-05	4.8538
PROCA1	-0.5785	3.41413	-5.34574	1.84914e-06	6.95068e-05	4.8456
GAMT	-0.628501	4.52242	-5.34363	1.86328e-06	6.98226e-05	4.83831
C17orf62	0.463923	5.13484	5.34329	1.86558e-06	6.98226e-05	4.83712
THEG	-0.830524	2.97337	-5.34241	1.87151e-06	6.9894e-05	4.83408
LRRFIP2	-0.480377	4.68779	-5.3358	1.91668e-06	7.14272e-05	4.81126
RAP1GAP	-0.640942	2.78037	-5.33313	1.93523e-06	7.19639e-05	4.80204
DMPK	-0.652926	4.55697	-5.33099	1.95028e-06	7.23687e-05	4.79463
VPS36	-0.426607	4.54009	-5.32833	1.96909e-06	7.28821e-05	4.78544
C5orf51	-0.387839	4.81627	-5.32785	1.97251e-06	7.28821e-05	4.78378
SLC25A27	-0.770628	2.76795	-5.32412	1.99923e-06	7.37125e-05	4.7709
LTC4S	-0.738787	4.419	-5.31608	2.05803e-06	7.56298e-05	4.74316
ACBD6	-0.411173	5.94179	-5.31582	2.05994e-06	7.56298e-05	4.74227
LRRC37A2	-0.70127	4.34094	-5.31485	2.06714e-06	7.57339e-05	4.73893
STAMBP	-0.407138	4.48428	-5.31322	2.07936e-06	7.60214e-05	4.73329
ATP1B2	-0.839526	3.9144	-5.31057	2.09927e-06	7.64312e-05	4.72417
GGNBP2	0.380239	6.12575	5.31023	2.10191e-06	7.64312e-05	4.72297
PPP1R9B	-0.452049	6.08346	-5.30998	2.10377e-06	7.64312e-05	4.72212
UCHL5	-0.519672	4.89595	-5.30876	2.11306e-06	7.66084e-05	4.71791
KANK1	-0.659061	5.3364	-5.2986	2.19182e-06	7.92982e-05	4.68289
SWAP70	0.612559	4.1056	5.29343	2.23307e-06	8.06226e-05	4.66505
RNASEH2A	-0.465438	4.69838	-5.29241	2.2413e-06	8.0752e-05	4.66153
LOC388242	-0.461067	3.96058	-5.28925	2.2669e-06	8.15051e-05	4.65066
PSPC1	-0.762273	4.71745	-5.28835	2.27429e-06	8.16018e-05	4.64755
RPRD1B	0.463118	4.93062	5.2867	2.28783e-06	8.19184e-05	4.64187
RNF26	-0.433269	5.56964	-5.28546	2.2981e-06	8.19841e-05	4.63758
RAB20	0.820426	4.56846	5.28534	2.29911e-06	8.19841e-05	4.63716
RNF145	0.694185	3.47471	5.28258	2.32201e-06	8.26313e-05	4.62768
CAPN14	-0.544671	2.54497	-5.27223	2.41013e-06	8.55917e-05	4.59204
RPL18	0.415746	7.59073	5.26977	2.43156e-06	8.61422e-05	4.58357
NBPF14	-0.623759	5.55414	-5.26932	2.43555e-06	8.61422e-05	4.58201
TTBK2	-0.522901	2.80842	-5.2678	2.44891e-06	8.64386e-05	4.57677
KLHL9	-0.50101	6.32004	-5.26209	2.49971e-06	8.80526e-05	4.55713
SLC35B4	-0.633219	3.34946	-5.26057	2.51341e-06	8.83562e-05	4.5519
UBXN1	-0.401032	6.59711	-5.25873	2.53008e-06	8.87625e-05	4.54558
ME3	-0.58009	5.26506	-5.25222	2.58997e-06	9.06801e-05	4.5232
SNRPF	0.417677	7.01364	5.251	2.60137e-06	9.08962e-05	4.519
MED18	0.880476	3.09613	5.24045	2.70192e-06	9.42199e-05	4.48273
PIK3CD	0.645623	4.74875	5.23514	2.7539e-06	9.58402e-05	4.4645
MSRB2	-0.40303	6.8194	-5.22671	2.83857e-06	9.85892e-05	4.43554
ZNF444	-0.48003	6.01897	-5.22591	2.84669e-06	9.86738e-05	4.43281
FUBP3	-0.420697	5.42561	-5.22461	2.86001e-06	9.89382e-05	4.42834
ZNF462	-0.69199	5.90619	-5.22315	2.87504e-06	9.92603e-05	4.42333
CYB561	0.646664	4.22151	5.21377	2.97342e-06	0.000102453	4.39116
G6PD	0.711783	3.57509	5.21225	2.9897e-06	0.00010281	4.38593
MAD2L1BP	-0.428431	5.49861	-5.20975	3.01664e-06	0.000103255	4.37736
L1TD1	-1.00918	3.70499	-5.20932	3.02134e-06	0.000103255	4.37587
MRTO4	0.788925	5.27614	5.20927	3.02187e-06	0.000103255	4.3757
ARF4	0.487466	6.87174	5.20885	3.02643e-06	0.000103255	4.37426
CACNA2D3	-0.596199	2.78405	-5.20723	3.04409e-06	0.000103456	4.36869
PDAP1	1.01311	5.34382	5.20721	3.04422e-06	0.000103456	4.36865
TBKBP1	-0.508308	4.29799	-5.19282	3.20544e-06	0.000108722	4.31931
KARS	0.494691	4.83293	5.19007	3.23722e-06	0.000109586	4.30988
CLPX	-0.3251	5.45451	-5.18879	3.25206e-06	0.000109874	4.30551
PKNOX1	0.574429	5.48222	5.18689	3.27422e-06	0.000110408	4.29901
FBXO10	0.613382	4.0138	5.18608	3.28379e-06	0.000110516	4.29622
SFPQ	0.469304	4.76197	5.18379	3.3108e-06	0.00011107	4.28839
TRIM24	-0.540416	6.25293	-5.1836	3.31303e-06	0.00011107	4.28775
ANKAR	-0.769363	3.97502	-5.18249	3.32628e-06	0.000111299	4.28393
MRPL12	0.612152	4.93822	5.18133	3.34007e-06	0.000111546	4.27998
NDUFS2	0.570315	5.75569	5.17881	3.37041e-06	0.000112343	4.27133
FRG1	-0.377075	7.02646	-5.17824	3.3773e-06	0.000112357	4.26938
C5orf45	-0.492974	5.61777	-5.17262	3.44596e-06	0.000114337	4.25014
ZNF37A	-0.381877	3.94719	-5.17229	3.45e-06	0.000114337	4.24902
R3HCC1	-0.568053	5.16778	-5.17052	3.47194e-06	0.000114797	4.24296
NFATC2IP	-0.512703	2.89178	-5.17011	3.47708e-06	0.000114797	4.24155
RAB39B	-0.788015	2.6781	-5.16845	3.49778e-06	0.000115164	4.23587
ZC3H4	-0.422124	5.2117	-5.16815	3.50146e-06	0.000115164	4.23487
SIRT7	0.39334	4.98725	5.16714	3.51415e-06	0.000115362	4.23141
BFAR	0.555362	4.0315	5.16559	3.53371e-06	0.000115786	4.2261
PBX2	-0.498293	3.26742	-5.1619	3.5807e-06	0.000117104	4.21348
FASTKD5	0.494966	5.85592	5.16061	3.59729e-06	0.000117426	4.20906
ATPAF1	-0.56865	4.82869	-5.158	3.631e-06	0.000118304	4.20014
UBQLN4	-0.61922	2.72497	-5.15732	3.63986e-06	0.00011837	4.19781
SMC1A	-0.387084	5.14931	-5.15099	3.72316e-06	0.000120853	4.17619
RND1	1.36489	4.16663	5.14757	3.76898e-06	0.000122112	4.1645
LAMP1	0.745315	5.05486	5.1462	3.78755e-06	0.000122485	4.1598
NEO1	-0.677553	5.00678	-5.1455	3.79697e-06	0.000122562	4.15742
ZDHHC16	0.433071	5.02639	5.14496	3.80425e-06	0.000122569	4.15559
ARPC5	-0.370896	7.39493	-5.14162	3.85001e-06	0.000123813	4.14417
ZRANB3	-0.596334	2.54237	-5.14049	3.86558e-06	0.000124085	4.14031
COMMD7	-0.414213	4.76671	-5.13897	3.88667e-06	0.000124531	4.13511
NDUFAB1	0.338567	6.64663	5.13776	3.90352e-06	0.000124817	4.13098
PIWIL4	-0.524392	3.62133	-5.13729	3.90996e-06	0.000124817	4.1294
STARD7	-0.572583	6.89727	-5.13526	3.93851e-06	0.000125498	4.12245
CCDC97	-0.336713	6.64351	-5.13334	3.96561e-06	0.000126032	4.11589
ZSWIM6	-0.540111	5.50262	-5.13304	3.96979e-06	0.000126032	4.11489
CEP57	-0.589825	4.394	-5.13011	4.01165e-06	0.000127128	4.10487
COIL	-0.638059	3.35342	-5.12522	4.08228e-06	0.000129131	4.08819
GALT	0.375372	4.57098	5.12123	4.14081e-06	0.000130569	4.07458
NEDD4L	-0.549194	5.13327	-5.1211	4.14277e-06	0.000130569	4.07413
CTSA	0.608964	5.52757	5.11941	4.16783e-06	0.00013112	4.06837
POLR2F	-0.465653	3.67919	-5.11733	4.19895e-06	0.000131861	4.06126
GPC3	-0.766297	5.50376	-5.11489	4.23561e-06	0.000132772	4.05295
NEK7	-0.715111	5.13414	-5.11143	4.28816e-06	0.000134177	4.04117
ZBTB40	-0.500938	2.51061	-5.10545	4.38061e-06	0.00013678	4.02079
DUT	-0.421255	6.85161	-5.10474	4.39181e-06	0.00013678	4.01835
LOC145783	-0.457217	4.06	-5.10425	4.39953e-06	0.00013678	4.01668
PRSS16	-0.494548	3.83511	-5.10404	4.40285e-06	0.00013678	4.01596
THSD4	-0.788274	5.46428	-5.1028	4.42221e-06	0.000136953	4.01177
H2AFV	-0.37765	7.34437	-5.10234	4.4296e-06	0.000136953	4.01017
PPP1R14A	-0.79391	6.11262	-5.10218	4.43208e-06	0.000136953	4.00964
COASY	0.512092	5.34452	5.09794	4.49951e-06	0.000138789	3.99521
SPINK7	-0.59668	3.97536	-5.08974	4.63303e-06	0.000142501	3.96727
PPOX	-0.532896	5.25501	-5.08955	4.63624e-06	0.000142501	3.96661
CBX5	-0.637302	3.04261	-5.08874	4.64953e-06	0.000142657	3.96388
ITGB2	0.761095	7.33703	5.08749	4.67038e-06	0.000143044	3.9596
C20orf43	-0.35021	6.01051	-5.08548	4.70382e-06	0.000143814	3.95279
ING3	-0.463301	5.65006	-5.07883	4.81656e-06	0.000147002	3.93017
PKLR	-0.612507	2.38493	-5.07617	4.86244e-06	0.000148142	3.92111
PITPNB	0.647903	5.10619	5.07558	4.87263e-06	0.000148193	3.91911
P2RX4	0.567731	4.16411	5.07427	4.89541e-06	0.000148625	3.91465
ZFP41	-0.655052	3.05682	-5.07184	4.93796e-06	0.000149655	3.90639
ZEB2	-0.576512	5.83432	-5.06621	5.03787e-06	0.000152418	3.88726
LAD1	0.99176	5.26583	5.06338	5.08895e-06	0.000153695	3.87762
DNAJB12	0.422634	5.0835	5.06152	5.12272e-06	0.000154446	3.87131
ZNF99	-0.485795	2.58902	-5.05528	5.23777e-06	0.000157641	3.8501
DDX1	-0.409259	7.14183	-5.049	5.35589e-06	0.000160918	3.8288
CSTF2T	-0.426285	5.06368	-5.04675	5.39893e-06	0.000161931	3.82116
ABCA6	-0.713237	5.25806	-5.04219	5.48715e-06	0.000164293	3.80568
C9orf4	-0.632292	2.449	-5.04062	5.51784e-06	0.000164927	3.80035
AHNAK	-0.583291	3.4098	-5.03969	5.53614e-06	0.00016519	3.79719
AGPAT1	-0.332698	6.03847	-5.0388	5.55372e-06	0.00016543	3.79417
ZNF765	-0.589419	3.70037	-5.0375	5.57951e-06	0.000165914	3.78974
MACC1	1.30261	4.58078	5.0359	5.61126e-06	0.000166573	3.78433
C1orf115	-0.66842	4.08205	-5.03434	5.64243e-06	0.000166824	3.77904
ZNF572	-0.715485	3.86264	-5.03415	5.64629e-06	0.000166824	3.77838
ZNF675	0.815411	5.30495	5.03403	5.64854e-06	0.000166824	3.778
MICB	0.464173	4.72522	5.03103	5.70909e-06	0.000168172	3.76782
ERG	-0.600865	2.97466	-5.03081	5.71354e-06	0.000168172	3.76708
TMEM178	-0.755653	3.38132	-5.02402	5.85289e-06	0.000171982	3.74407
PFKFB3	-0.817236	3.34241	-5.02283	5.8777e-06	0.000172418	3.74003
EVC2	-0.543069	3.04722	-5.02229	5.88897e-06	0.000172418	3.73821
INMT	-1.10255	4.0135	-5.02189	5.89751e-06	0.000172418	3.73682
PIM1	0.962023	6.86793	5.01982	5.94095e-06	0.000173396	3.72982
BRD7	-0.401428	6.32217	-5.01904	5.95727e-06	0.00017358	3.7272
FAM173A	-0.418658	5.28721	-5.01749	5.99032e-06	0.000174251	3.72192
CELSR1	-0.520682	4.83697	-5.0165	6.01135e-06	0.000174509	3.71857
DOM3Z	-0.550618	3.91695	-5.01613	6.0193e-06	0.000174509	3.71731
C19orf50	0.558739	4.60259	5.01556	6.03136e-06	0.000174568	3.7154
JMJD6	0.735718	4.76582	5.01164	6.11589e-06	0.00017672	3.70211
MAPK9	-0.602505	3.93816	-5.00793	6.19695e-06	0.000178765	3.68954
BTBD7	-0.426446	5.4116	-5.00414	6.28062e-06	0.000180878	3.67674
HIST1H4D	-0.713999	4.07073	-5.00331	6.29924e-06	0.000181114	3.67392
AMIGO1	-0.622185	3.36957	-5.00257	6.31574e-06	0.000181288	3.67142
MEF2D	-0.796979	4.70935	-5.00136	6.3428e-06	0.000181697	3.66734
TTLL7	-0.635225	3.00717	-5.0004	6.36457e-06	0.000181697	3.66407
RGL2	-0.586242	5.67657	-5.00012	6.37088e-06	0.000181697	3.66312
EAPP	-0.383407	6.53176	-4.99994	6.3748e-06	0.000181697	3.66253
LAS1L	-0.39133	6.52784	-4.99961	6.38232e-06	0.000181697	3.66141
RP9	0.391863	5.66586	4.99853	6.40695e-06	0.0001821	3.65773
HMGN4	-0.529843	5.4108	-4.99537	6.47892e-06	0.000183845	3.64707
TPM2	-0.848911	7.94273	-4.99217	6.553e-06	0.000185644	3.63622
C20orf46	-0.810981	4.74671	-4.98544	6.71108e-06	0.000189812	3.61347
KIF1C	-0.370929	7.8006	-4.98449	6.7335e-06	0.000190136	3.61029
VPS11	-0.442152	5.03724	-4.98088	6.82011e-06	0.000192269	3.59809
ABCF2	0.673828	3.51592	4.98015	6.83778e-06	0.000192455	3.59562
PTPRK	-0.540903	6.37494	-4.97498	6.96425e-06	0.000195102	3.57813
CEACAM20	-0.752098	2.88748	-4.97496	6.96474e-06	0.000195102	3.57807
ALG8	-0.32451	5.82904	-4.97462	6.97302e-06	0.000195102	3.57693
MAGIX	-0.616154	3.49812	-4.97447	6.97677e-06	0.000195102	3.57642
ANKMY2	-0.723851	3.55765	-4.97349	7.00091e-06	0.000195463	3.57312
HOXA9	-0.675069	2.86765	-4.97104	7.06191e-06	0.000196849	3.56485
POLE4	0.47158	6.05723	4.9692	7.10811e-06	0.000197396	3.55862
POLR1E	0.70174	3.95565	4.96892	7.11509e-06	0.000197396	3.55769
TCF3	-0.392123	6.24934	-4.96883	7.11735e-06	0.000197396	3.55738
C17orf28	-0.614045	3.55809	-4.96845	7.12699e-06	0.000197396	3.55609
ATG4B	0.462718	5.88615	4.96626	7.1825e-06	0.000198617	3.54869
C20orf96	-0.763049	3.22312	-4.96511	7.21168e-06	0.000199107	3.54482
CYFIP2	-0.418853	5.53928	-4.96428	7.23284e-06	0.000199374	3.54202
GABBR1	-0.74987	3.39286	-4.96234	7.28255e-06	0.000200426	3.53549
NPC1	0.411344	4.78073	4.96151	7.3042e-06	0.000200703	3.53266
ASPHD1	0.837169	3.73229	4.96106	7.31572e-06	0.000200703	3.53115
RECK	-0.606654	6.03028	-4.96018	7.33855e-06	0.000200973	3.52818
HDAC6	-0.464215	5.01154	-4.95943	7.35789e-06	0.000200973	3.52567
UPK3A	-0.623306	2.76822	-4.95934	7.36031e-06	0.000200973	3.52536
MAGOH	0.626209	5.70814	4.95236	7.54414e-06	0.000205669	3.50182
LRRC8B	0.526306	4.78148	4.94978	7.61325e-06	0.000206808	3.49312
SYVN1	0.42122	5.9428	4.94968	7.6159e-06	0.000206808	3.49279
EXOSC10	-0.352142	6.02291	-4.94947	7.62161e-06	0.000206808	3.49207
ANKRD35	-0.615394	5.64329	-4.94778	7.66727e-06	0.000207416	3.48637
CWC15	-0.32656	6.64088	-4.94776	7.66792e-06	0.000207416	3.48629
WDR19	-0.744768	3.62373	-4.94612	7.71254e-06	0.000208299	3.48076
USMG5	-0.350011	7.65005	-4.94514	7.73902e-06	0.000208689	3.47749
GAB1	-0.704468	3.0697	-4.94427	7.76297e-06	0.00020901	3.47454
MSC	0.858445	3.06656	4.94241	7.81427e-06	0.000210066	3.46826
KIFC2	-0.566201	3.69917	-4.93663	7.97527e-06	0.000214063	3.4488
FRYL	-0.51157	4.83342	-4.93501	8.021e-06	0.000214958	3.44335
CLN8	0.577022	3.81365	4.93204	8.10551e-06	0.000216888	3.43335
SLIT3	-0.669219	6.49289	-4.93141	8.12375e-06	0.000217042	3.43121
CRIM1	-0.659902	4.45246	-4.92302	8.36772e-06	0.000223216	3.40299
PIGL	0.512281	3.50123	4.92144	8.41455e-06	0.000224121	3.39766
RAB1B	-0.713915	2.72075	-4.92021	8.45095e-06	0.000224746	3.39355
UCN	-0.551801	2.9761	-4.91864	8.49794e-06	0.00022565	3.38826
ARID4A	-0.631776	3.60318	-4.91778	8.52377e-06	0.00022599	3.38536
TRIM45	-0.779898	4.17323	-4.91684	8.55196e-06	0.000226392	3.38221
STX17	-0.440357	4.44213	-4.91467	8.61788e-06	0.00022779	3.37489
SMPD4	-0.386946	7.19192	-4.91286	8.67294e-06	0.000228897	3.36882
MAFG	0.437785	5.29681	4.9123	8.69002e-06	0.000229	3.36694
TTC31	-0.55406	3.46163	-4.90996	8.762e-06	0.000230547	3.35908
S100A9	1.4522	6.56942	4.90881	8.79761e-06	0.000231134	3.35521
ZBTB37	-0.69003	2.65171	-4.90539	8.90436e-06	0.000233585	3.34371
HSF4	-0.556467	3.60444	-4.90493	8.9189e-06	0.000233613	3.34215
LRRC45	-0.751849	3.83853	-4.90189	9.01497e-06	0.000235774	3.33193
GTPBP1	0.428296	4.59186	4.90026	9.06679e-06	0.000236773	3.32647
ZNF607	-0.351082	4.73001	-4.8994	9.09422e-06	0.000237132	3.32359
CAPN2	-0.464913	8.48698	-4.89785	9.14411e-06	0.000238076	3.31837
RSL1D1	0.670611	4.39409	4.89418	9.26302e-06	0.00024064	3.30605
CCDC25	0.472223	4.99492	4.89396	9.27032e-06	0.00024064	3.3053
MRFAP1L1	-0.382327	6.79764	-4.89072	9.37657e-06	0.000243035	3.29443
LRRC49	-0.619823	4.62215	-4.88821	9.45982e-06	0.000244828	3.28601
FAM91A1	-0.479139	3.59959	-4.88764	9.47863e-06	0.000244949	3.28411
SCD5	-0.708058	5.27603	-4.88703	9.4991e-06	0.000245114	3.28206
GNA11	-0.627086	5.42771	-4.88542	9.55303e-06	0.000246139	3.27666
SACS	-0.543437	5.18751	-4.88495	9.56902e-06	0.000246186	3.27506
SNX24	-0.579128	4.8137	-4.88181	9.67515e-06	0.000248548	3.26455
MYO9A	-0.435501	6.08248	-4.87794	9.80777e-06	0.000251216	3.25157
SGCD	-0.672775	3.31215	-4.87794	9.80792e-06	0.000251216	3.25156
TPD52L2	0.481727	3.86553	4.87499	9.91016e-06	0.000253461	3.24167
SERTAD3	0.571593	4.37867	4.87436	9.93206e-06	0.000253647	3.23957
FKBP10	0.967941	5.63977	4.8734	9.96564e-06	0.000254131	3.23635
CEP250	-0.408538	3.98186	-4.87224	1.00065e-05	0.000254799	3.23245
PRKCDBP	-0.622317	6.87013	-4.86941	1.01064e-05	0.000256967	3.22297
PHF1	-0.57613	4.99995	-4.86348	1.03195e-05	0.000262001	3.20309
C16orf72	-0.28658	5.47927	-4.86298	1.03376e-05	0.000262077	3.20142
FIP1L1	-0.297164	6.34812	-4.85943	1.04672e-05	0.000264725	3.18954
PTDSS1	-0.369618	7.04784	-4.85929	1.04725e-05	0.000264725	3.18906
WSB2	-0.430749	4.20266	-4.85687	1.05617e-05	0.00026659	3.18098
EIF2AK2	-0.494557	5.65956	-4.85599	1.05943e-05	0.000267026	3.17804
CNPY2	-0.448478	7.42149	-4.85166	1.07569e-05	0.00027073	3.16352
MMP28	-0.543485	4.66967	-4.85108	1.07789e-05	0.000270893	3.16157
C9orf163	-0.447799	3.80168	-4.84841	1.08801e-05	0.000273041	3.15267
FBRS	-0.308566	7.27365	-4.84669	1.0946e-05	0.000274298	3.14691
ZSCAN29	0.36736	4.44303	4.84405	1.10479e-05	0.000276452	3.13809
BRD7P3	-0.511812	4.65593	-4.84307	1.10862e-05	0.000277011	3.13479
RG9MTD3	0.366807	4.30547	4.84193	1.11307e-05	0.000277723	3.13097
PPP4R2	0.641919	4.84816	4.83488	1.14093e-05	0.000284135	3.10741
C7orf31	-0.585477	3.75601	-4.83458	1.14214e-05	0.000284135	3.1064
LOC644656	-0.709018	3.73593	-4.83399	1.14451e-05	0.000284135	3.10442
RAB4A	0.455029	5.11804	4.83358	1.14614e-05	0.000284135	3.10307
CXorf40B	-0.464881	5.92066	-4.83338	1.14694e-05	0.000284135	3.1024
KCNQ1	0.502677	6.86312	4.83229	1.15133e-05	0.000284814	3.09877
WDR55	-0.506284	3.36262	-4.83171	1.1537e-05	0.000284994	3.09681
PCSK4	-0.673521	3.5733	-4.831	1.15655e-05	0.000285294	3.09445
BRPF3	0.400799	3.58048	4.82993	1.16092e-05	0.000285832	3.09086
ZNF551	0.531167	3.95943	4.82965	1.16203e-05	0.000285832	3.08995
OR2A20P	-0.657989	3.00942	-4.82925	1.16369e-05	0.000285837	3.08859
C1orf198	-0.534523	7.75056	-4.82876	1.16566e-05	0.000285917	3.08697
MYH3	-0.556986	3.71518	-4.82681	1.17367e-05	0.000287475	3.08045
CLDN11	-0.70626	3.47825	-4.82617	1.1763e-05	0.000287712	3.07832
ZNF264	0.680258	4.80643	4.82381	1.18608e-05	0.000289697	3.07043
FAM165B	0.332657	4.68203	4.82046	1.20008e-05	0.000292705	3.05925
IMPACT	0.605345	4.63241	4.81674	1.21584e-05	0.000296132	3.04682
PDE1C	-0.553474	2.69299	-4.81391	1.22795e-05	0.000298663	3.03738
LILRB1	0.878669	3.98419	4.81132	1.23914e-05	0.000300963	3.02874
LMBRD2	-0.577164	2.81059	-4.80854	1.25124e-05	0.000303477	3.01948
ZDHHC12	0.468937	4.33906	4.80784	1.25431e-05	0.000303799	3.01715
LMOD1	-0.875812	4.88808	-4.80681	1.25887e-05	0.000304477	3.01369
NTRK3	-0.630716	3.20977	-4.80628	1.26118e-05	0.000304613	3.01194
ZNF592	-0.339277	5.63259	-4.80435	1.26974e-05	0.000306255	3.0055
LOC729313	0.373571	7.12269	4.79893	1.29405e-05	0.000311624	2.98744
ABLIM1	-0.463326	7.49412	-4.79859	1.29559e-05	0.000311624	2.9863
ZDHHC20	-0.534559	6.80515	-4.79756	1.30027e-05	0.00031203	2.98287
IGSF6	0.874236	5.64612	4.79729	1.30147e-05	0.00031203	2.98199
ZNF117	0.697646	4.47539	4.79703	1.30267e-05	0.00031203	2.98111
CNOT1	-0.587769	2.89616	-4.79659	1.30468e-05	0.000312082	2.97964
RBX1	0.317389	6.55789	4.79571	1.30872e-05	0.000312617	2.9767
PHF10	-0.397895	6.87735	-4.79338	1.3194e-05	0.000314735	2.96896
GNB1L	0.43315	5.10753	4.79009	1.33467e-05	0.000317941	2.958
ECEL1P2	-0.767014	3.52777	-4.78861	1.34163e-05	0.000319161	2.95305
POLR2H	0.324891	6.34994	4.78753	1.34667e-05	0.000319921	2.94947
IL4R	0.630014	7.81908	4.78509	1.35821e-05	0.000322222	2.94135
MERTK	-0.847619	2.84414	-4.78106	1.37748e-05	0.0003263	2.92793
PHAX	0.532403	3.52719	4.78071	1.37916e-05	0.0003263	2.92677
TCIRG1	-0.464247	6.71174	-4.77744	1.39502e-05	0.000329605	2.91588
GBA	0.464714	4.78214	4.77621	1.40101e-05	0.00033057	2.9118
RBM15	-0.542173	3.09273	-4.77551	1.40443e-05	0.000330928	2.90948
MTHFD1L	0.571915	4.31543	4.7742	1.41088e-05	0.000331995	2.90512
SF3A3	-0.435841	5.85143	-4.77272	1.41819e-05	0.000333266	2.90019
CLUAP1	-0.579848	5.47621	-4.7715	1.42427e-05	0.000334241	2.89612
SHISA4	-0.402839	6.05829	-4.76916	1.43593e-05	0.000336524	2.88836
IFNGR2	0.405026	5.79536	4.76856	1.43896e-05	0.00033678	2.88635
MRPS26	-0.392567	6.34972	-4.76707	1.44646e-05	0.000338079	2.8814
CHCHD1	0.304684	6.67931	4.76541	1.45485e-05	0.000339583	2.87589
C4orf10	-0.461916	2.60748	-4.76441	1.45995e-05	0.000340316	2.87256
SNCG	-0.473929	3.05529	-4.76276	1.46839e-05	0.000341824	2.86707
ANKRD27	-0.439108	4.79124	-4.76238	1.47036e-05	0.000341824	2.8658
MARVELD2	-0.537343	5.75202	-4.76019	1.48163e-05	0.000343841	2.85853
MARK2	-0.512127	5.54069	-4.75992	1.48299e-05	0.000343841	2.85765
SMARCAD1	-0.591489	4.96631	-4.75919	1.48679e-05	0.000344098	2.85522
ANKRD6	-0.680886	3.40341	-4.75895	1.48807e-05	0.000344098	2.8544
SNHG11	-0.508024	3.97094	-4.75849	1.49046e-05	0.000344192	2.85287
MIER2	-0.588861	5.46867	-4.75685	1.49901e-05	0.000345707	2.84743
PSKH1	0.469879	5.97478	4.7552	1.50763e-05	0.000347234	2.84197
TERF2IP	-0.404227	6.39734	-4.75115	1.52907e-05	0.000351706	2.82852
SELK	-0.430734	7.16886	-4.74915	1.53977e-05	0.000353319	2.82188
PLAGL2	0.589514	5.00449	4.74908	1.54015e-05	0.000353319	2.82165
MLLT10	-0.536531	5.03419	-4.74684	1.55222e-05	0.000355619	2.81422
ZNF324	-0.42582	4.71608	-4.74455	1.56466e-05	0.000357643	2.80662
CAPN1	0.682848	4.7368	4.74446	1.56518e-05	0.000357643	2.80631
C4orf46	-0.375864	2.27469	-4.74361	1.56983e-05	0.000358234	2.80348
TCEAL4	-0.736231	7.23291	-4.73954	1.59224e-05	0.000362873	2.78999
AHR	0.49617	6.50014	4.73719	1.6053e-05	0.000365368	2.78221
ALAD	0.525071	5.14264	4.73457	1.62004e-05	0.000368241	2.77351
MED7	0.382824	5.03658	4.73327	1.62741e-05	0.000369227	2.76919
LOC388796	0.722852	5.82285	4.73305	1.62863e-05	0.000369227	2.76848
FASTKD2	0.36259	5.3862	4.73241	1.63229e-05	0.000369574	2.76634
RRAD	1.01403	5.91705	4.73159	1.63695e-05	0.000370148	2.76363
CDC42EP2	0.765426	5.61108	4.72966	1.64797e-05	0.000372155	2.75724
NOXA1	-0.449051	4.37648	-4.72811	1.65689e-05	0.000373682	2.75211
GLTP	0.402241	5.16667	4.72672	1.6649e-05	0.000375002	2.74752
IGLON5	-0.772605	2.99832	-4.7249	1.67553e-05	0.000376641	2.74146
DBR1	-0.462722	3.94072	-4.72473	1.67651e-05	0.000376641	2.7409
LARP4	0.581917	4.29343	4.72252	1.68947e-05	0.000379061	2.73358
POU2F1	-0.432985	3.84442	-4.71619	1.72703e-05	0.000386988	2.71265
CRIPT	-0.382992	5.42823	-4.71529	1.73247e-05	0.000387706	2.70966
HSCB	0.406714	4.51494	4.714	1.74025e-05	0.000388948	2.70539
CCNT1	-0.495499	2.58053	-4.71287	1.74709e-05	0.000389974	2.70166
MRPL55	-0.328899	6.60015	-4.71237	1.75018e-05	0.000390162	2.69998
TRIM4	-0.479153	6.2582	-4.71093	1.75893e-05	0.000391609	2.69524
LOC731275	-0.623268	3.9741	-4.70967	1.76664e-05	0.000392822	2.69107
NPM3	0.642469	5.08662	4.70809	1.77636e-05	0.000394479	2.68585
SLC37A3	-0.507149	3.87557	-4.70748	1.78019e-05	0.000394815	2.6838
ST6GALNAC3	-0.832701	4.31974	-4.70712	1.78242e-05	0.000394815	2.68261
KPNA6	-0.629026	4.67792	-4.70635	1.78718e-05	0.000395364	2.68008
PI16	-1.06325	4.105	-4.69982	1.82821e-05	0.000403928	2.65847
GSTP1	-0.461238	8.93936	-4.6993	1.8315e-05	0.00040414	2.65677
KCNC4	-0.503363	2.8865	-4.69709	1.84561e-05	0.000406737	2.64946
HCG18	-0.45113	4.09951	-4.69671	1.84806e-05	0.000406761	2.6482
PADI3	0.80596	2.74455	4.69453	1.86208e-05	0.000409328	2.64101
C9orf69	0.458758	5.00201	4.69337	1.86962e-05	0.000410466	2.63717
PIAS3	-0.443712	5.40464	-4.69272	1.87379e-05	0.000410862	2.63505
PPP1R2	0.426878	4.67294	4.68591	1.91863e-05	0.000420163	2.61255
PSEN1	-0.351711	5.09285	-4.68457	1.92758e-05	0.00042159	2.60813
MPHOSPH10	-0.307405	5.94266	-4.68236	1.94241e-05	0.000424301	2.60083
PRKAR1A	-0.513438	6.77661	-4.68007	1.95793e-05	0.000427153	2.59327
KCNMA1	-0.823706	2.91584	-4.67968	1.96059e-05	0.000427196	2.59198
ANO8	0.7683	4.13053	4.67513	1.99173e-05	0.000432664	2.57699
CCDC47	0.614898	6.56443	4.67491	1.99326e-05	0.000432664	2.57626
HIRA	0.735274	5.64842	4.67459	1.99549e-05	0.000432664	2.57519
HNRNPL	-0.487594	5.18675	-4.67457	1.99565e-05	0.000432664	2.57512
SETD2	0.443422	5.67142	4.66924	2.03286e-05	0.000440183	2.55755
LEMD3	-0.581791	5.00123	-4.66812	2.04076e-05	0.000441343	2.55386
GTF3C5	-0.498806	5.53908	-4.66767	2.0439e-05	0.000441473	2.55239
PAK1IP1	0.539136	5.46988	4.66727	2.04675e-05	0.00044154	2.55107
SCARF1	-0.515997	4.87242	-4.66324	2.07553e-05	0.000447192	2.53779
GATAD2B	-0.523886	2.95789	-4.66275	2.07911e-05	0.000447408	2.53615
POMGNT1	-0.406472	4.4647	-4.66108	2.09114e-05	0.00044944	2.53067
PEX12	-0.520798	4.09577	-4.65149	2.16175e-05	0.000463526	2.49909
SCRIB	-0.277882	6.35559	-4.65145	2.16202e-05	0.000463526	2.49897
LSM1	-0.328267	6.51176	-4.65073	2.16743e-05	0.000464114	2.49659
NOL3	-0.517495	6.33074	-4.65007	2.17242e-05	0.000464275	2.49441
GOLGA8A	-0.703453	3.36826	-4.64992	2.17353e-05	0.000464275	2.49392
ZRANB1	-0.379563	4.81221	-4.6485	2.18422e-05	0.000465864	2.48926
DDX47	-0.345951	6.86536	-4.64822	2.18634e-05	0.000465864	2.48834
MUM1	-0.456544	5.98821	-4.6466	2.19865e-05	0.000467914	2.48299
HLA-B	-0.499076	8.55202	-4.64528	2.20867e-05	0.000469472	2.47867
ZNRF1	-0.459864	4.01955	-4.64386	2.21957e-05	0.000471211	2.47399
TRPC7	0.748439	2.74013	4.64281	2.22766e-05	0.000472089	2.47053
DNAJC27	-0.652443	4.33573	-4.64262	2.22914e-05	0.000472089	2.4699
LMCD1	-0.676844	7.40805	-4.63992	2.25004e-05	0.000475934	2.46103
PTPDC1	-0.425362	4.17662	-4.63907	2.25666e-05	0.000476753	2.45824
CXorf23	0.668651	3.62144	4.63854	2.26078e-05	0.000477045	2.4565
GOLPH3L	-0.331005	5.71334	-4.6373	2.27049e-05	0.000478155	2.45243
EFTUD2	-0.423728	6.76266	-4.63717	2.27155e-05	0.000478155	2.45198
LOC780529	0.732708	2.54863	4.63548	2.28487e-05	0.000480376	2.44643
MED4	-0.561278	6.70444	-4.63404	2.29625e-05	0.000482185	2.4417
NR2F1	-0.574037	6.95413	-4.63153	2.31628e-05	0.000485803	2.43345
C3orf54	-0.693345	4.74433	-4.62744	2.3492e-05	0.000492113	2.42003
TMSB4Y	-0.396723	2.55974	-4.62657	2.35628e-05	0.000493002	2.41717
NCOA6	-0.400222	5.75332	-4.62156	2.39745e-05	0.000501013	2.40071
PTP4A2	0.461177	5.52726	4.61891	2.41949e-05	0.000505009	2.39201
ZNF330	-0.399584	5.15276	-4.61757	2.43067e-05	0.000506486	2.38763
AGPAT6	0.528233	4.78334	4.61737	2.43239e-05	0.000506486	2.38695
C15orf5	-0.700052	4.41228	-4.61582	2.4454e-05	0.000507363	2.38188
EPHB3	-0.678696	3.73184	-4.61569	2.44653e-05	0.000507363	2.38145
CAT	-0.484155	6.65321	-4.61551	2.44803e-05	0.000507363	2.38086
KLF13	-0.557761	4.32236	-4.61529	2.44991e-05	0.000507363	2.38014
TRNT1	-0.535103	4.10141	-4.61513	2.45121e-05	0.000507363	2.37963
MAN2B1	0.694447	5.03834	4.61477	2.45428e-05	0.000507392	2.37844
PPP1R12C	-0.478512	5.43366	-4.61292	2.47003e-05	0.000510042	2.37236
FOXP2	-0.637128	4.66837	-4.6115	2.48218e-05	0.000511667	2.3677
DHX8	0.314028	4.87001	4.61131	2.48379e-05	0.000511667	2.36708
PCBP1	-0.346459	7.13592	-4.61094	2.48696e-05	0.000511713	2.36587
NGF	-0.525002	2.70926	-4.60921	2.50188e-05	0.000514173	2.36019
TUG1	-0.512258	3.56509	-4.60622	2.52774e-05	0.000518874	2.35041
FBXO21	-0.456985	6.37971	-4.60534	2.53549e-05	0.000519851	2.3475
AGER	-0.991317	8.33492	-4.60281	2.55765e-05	0.000523774	2.33924
ATP9A	-0.444215	6.52241	-4.59956	2.5865e-05	0.000528822	2.32858
LY6G5B	-0.634826	2.67443	-4.59935	2.58838e-05	0.000528822	2.32789
TCHP	-0.460707	3.52229	-4.59789	2.60145e-05	0.000530866	2.3231
TEX2	-0.335185	5.85934	-4.59648	2.61411e-05	0.000532824	2.31849
MAN1C1	-0.459088	6.65041	-4.59357	2.64044e-05	0.000537561	2.30896
C2orf28	0.438743	6.369	4.59146	2.65972e-05	0.00054085	2.30205
MCOLN3	-0.649454	2.8928	-4.58642	2.70629e-05	0.000549482	2.28556
MBNL2	-0.659609	6.15975	-4.58619	2.70849e-05	0.000549482	2.28479
LOC728705	-0.689642	3.49868	-4.58438	2.72538e-05	0.000552264	2.27888
GARS	0.533108	4.81114	4.58395	2.72945e-05	0.000552444	2.27747
HIST1H2BF	-0.568116	5.32039	-4.58219	2.746e-05	0.000555147	2.27172
NUP93	0.388252	4.95244	4.58156	2.75198e-05	0.000555708	2.26966
GBA3	-0.918954	3.0905	-4.58096	2.75768e-05	0.000556212	2.26769
CCDC8	-0.636795	4.20912	-4.57986	2.76813e-05	0.000557672	2.2641
APLP2	-0.454842	7.44136	-4.5791	2.77537e-05	0.000558482	2.26162
PCDH18	-0.938008	3.40218	-4.57849	2.78116e-05	0.000559001	2.25964
STON2	-0.5287	2.82688	-4.57805	2.78538e-05	0.000559202	2.2582
POLR2J4	0.444146	4.10712	4.57732	2.79247e-05	0.000559977	2.25578
SNRNP70	-0.565421	7.56679	-4.57635	2.80179e-05	0.000561199	2.25262
SOD1	-0.374467	7.43073	-4.57593	2.80581e-05	0.000561355	2.25126
COX16	-0.298625	6.77922	-4.57515	2.81338e-05	0.000562223	2.2487
GGTLC1	-0.818522	6.62137	-4.57378	2.82664e-05	0.000564223	2.24423
LPIN3	-0.589497	2.73418	-4.5694	2.86954e-05	0.000572129	2.22992
BUD13	-0.318499	6.11026	-4.56648	2.89857e-05	0.000577254	2.22036
ATP5F1	0.394894	6.93191	4.56578	2.90553e-05	0.000577977	2.21808
NME3	-0.366882	7.00723	-4.56525	2.91076e-05	0.000578355	2.21638
ATG10	0.350666	3.53313	4.56327	2.93065e-05	0.000581642	2.20991
ANKIB1	0.500996	3.41127	4.56052	2.95848e-05	0.000586496	2.20093
CASS4	-0.632891	3.04639	-4.55978	2.96609e-05	0.000587334	2.19849
IARS2	-0.490873	5.87722	-4.5578	2.98631e-05	0.000590663	2.19204
C1orf35	-0.382867	5.89413	-4.55466	3.01868e-05	0.000596388	2.1818
CORO1A	0.698417	5.54455	4.55281	3.03797e-05	0.000599516	2.17575
TMEM109	0.401046	7.06878	4.55224	3.04391e-05	0.000600005	2.1739
UTP23	-0.460917	2.70598	-4.5501	3.0663e-05	0.000603734	2.16694
PPP2R5D	-0.339027	4.80447	-4.54635	3.10606e-05	0.000610869	2.15471
ATM	0.852697	3.72523	4.54238	3.14865e-05	0.000618547	2.14177
SUMO2	-0.366156	7.05403	-4.5413	3.16033e-05	0.000619803	2.13826
ABCB6	-0.524277	4.07542	-4.54083	3.16553e-05	0.000619803	2.1367
COPB2	-0.345352	6.8797	-4.5408	3.16576e-05	0.000619803	2.13663
TPD52	-0.562913	3.93702	-4.5396	3.17885e-05	0.000621204	2.13271
HOXB3	-0.936956	5.29122	-4.53949	3.18006e-05	0.000621204	2.13235
ZNF630	-0.404042	4.11586	-4.5382	3.19416e-05	0.000623257	2.12815
ADCK2	0.508592	5.26761	4.53721	3.20508e-05	0.000624446	2.12491
CENPO	-0.574132	2.85637	-4.53699	3.20745e-05	0.000624446	2.12421
HDHD2	-0.479238	6.25786	-4.53563	3.22248e-05	0.000626174	2.11977
NGFRAP1	-0.505381	8.11638	-4.5351	3.22837e-05	0.000626174	2.11804
C7orf41	-0.468932	2.50621	-4.53506	3.22871e-05	0.000626174	2.11793
EI24	-0.524091	5.17327	-4.53488	3.23075e-05	0.000626174	2.11734
ZNF711	-0.51654	2.54228	-4.53199	3.26296e-05	0.000631712	2.10792
FUBP1	0.352559	5.12081	4.52987	3.28674e-05	0.000635444	2.10102
AP2A2	-0.390085	5.93367	-4.52962	3.28955e-05	0.000635444	2.10021
TMEM208	0.388133	7.16103	4.52835	3.30393e-05	0.000637512	2.09607
TROVE2	-0.337135	4.68962	-4.52764	3.31196e-05	0.000638352	2.09377
SUV420H2	-0.544637	3.16545	-4.52575	3.33348e-05	0.000641787	2.08762
ZMYND11	-0.629027	4.29181	-4.52534	3.33823e-05	0.000641989	2.08627
RORA	-0.475135	2.34902	-4.52361	3.35796e-05	0.00064507	2.08067
CTBP2	-0.382652	4.42266	-4.52292	3.36602e-05	0.000645903	2.0784
FN1	-0.692677	7.82023	-4.52029	3.39648e-05	0.000651029	2.06985
LOC728769	-0.384849	4.12378	-4.51886	3.4131e-05	0.000653495	2.06521
RBM27	0.661827	5.27558	4.51851	3.41717e-05	0.000653553	2.06408
MYCBP2	-0.332507	5.84163	-4.51673	3.43809e-05	0.00065683	2.05829
ADORA2A	0.563859	4.80724	4.51328	3.47898e-05	0.000663911	2.04707
PTGDR	-0.851397	3.57653	-4.51293	3.48312e-05	0.000663972	2.04594
ZNF154	-0.604243	3.52637	-4.50997	3.51859e-05	0.000669999	2.03632
GOLGA8E	-0.629595	3.52006	-4.50732	3.55066e-05	0.000675365	2.02771
DUSP15	-0.658852	4.39716	-4.50614	3.56498e-05	0.000676711	2.02389
TMEM86B	-0.350039	3.6897	-4.5061	3.56553e-05	0.000676711	2.02375
PRSS8	-0.605403	4.93975	-4.50346	3.59787e-05	0.000682103	2.01518
CHST11	0.536353	4.83954	4.50308	3.60257e-05	0.00068225	2.01394
ARFIP1	-0.334706	6.04202	-4.50096	3.62871e-05	0.000686451	2.00708
PRKCH	-0.484462	6.26009	-4.49508	3.70238e-05	0.000699625	1.98801
OAS2	-0.565628	3.5008	-4.49378	3.71895e-05	0.000701992	1.98377
LOC389033	-0.482563	4.78495	-4.49263	3.73362e-05	0.000703996	1.98004
F11R	0.580128	4.69066	4.49143	3.74893e-05	0.000704664	1.97615
POLA1	-0.366563	4.91168	-4.49142	3.74908e-05	0.000704664	1.97612
NPFF	-0.635823	4.96376	-4.4914	3.74933e-05	0.000704664	1.97605
TUBGCP3	-0.354704	4.67436	-4.49083	3.75666e-05	0.000705277	1.9742
TBC1D10C	-0.55051	6.67115	-4.49012	3.76578e-05	0.000706002	1.9719
PUS1	0.636324	4.85754	4.48989	3.76865e-05	0.000706002	1.97118
RARS2	-0.334173	6.73577	-4.48588	3.82062e-05	0.000714966	1.95818
MED17	0.377449	4.36158	4.48443	3.8396e-05	0.000717067	1.95348
ZCRB1	0.624959	4.39541	4.48439	3.84011e-05	0.000717067	1.95336
NFE2L2	-0.570551	3.12363	-4.48222	3.86879e-05	0.000721648	1.9463
SPP1	1.85348	5.31751	4.48179	3.87446e-05	0.000721796	1.94491
TUSC2	-0.312959	6.66478	-4.48138	3.87986e-05	0.000721796	1.94358
SCN2B	-0.629042	3.09729	-4.48121	3.88205e-05	0.000721796	1.94305
LATS2	0.425956	5.79576	4.47967	3.90256e-05	0.000724609	1.93805
TLE1	-0.405661	5.16111	-4.47945	3.90553e-05	0.000724609	1.93733
SVIL	-0.622396	5.20848	-4.47824	3.92165e-05	0.000726825	1.93342
H6PD	0.889856	4.04375	4.47609	3.9506e-05	0.000731409	1.92644
TBXA2R	-0.457221	3.7884	-4.47549	3.95862e-05	0.000732113	1.92452
GOLGA7	-0.354504	6.46286	-4.47208	4.005e-05	0.000739902	1.91347
CXorf36	-0.662351	2.53294	-4.47172	4.0099e-05	0.00074002	1.91231
RSPRY1	-0.303794	3.96118	-4.47101	4.01959e-05	0.0007409	1.91002
C8orf44	-0.464473	4.06769	-4.47075	4.0232e-05	0.0007409	1.90917
ZMAT2	0.380131	6.28336	4.46899	4.0474e-05	0.000743814	1.90348
ARHGEF10L	-0.598924	5.55917	-4.46898	4.04759e-05	0.000743814	1.90344
C19orf44	-0.637934	4.35854	-4.46759	4.06676e-05	0.000746548	1.89896
ADARB2	-0.522616	2.59743	-4.46343	4.12491e-05	0.000756422	1.88549
RSU1	0.531761	2.98666	4.46195	4.1458e-05	0.000759451	1.8807
FGF3	-0.68501	5.835	-4.4608	4.16203e-05	0.000761599	1.87699
USP18	0.501443	5.55642	4.46024	4.16995e-05	0.000761599	1.87519
DCP1A	-0.324044	6.73225	-4.46019	4.17068e-05	0.000761599	1.87503
EIF4G2	-0.356214	7.64463	-4.45717	4.21376e-05	0.000767621	1.86528
EIF2AK1	-0.533522	5.04344	-4.45696	4.21682e-05	0.000767621	1.86459
TLE3	0.497405	4.26772	4.45695	4.21692e-05	0.000767621	1.86457
PPP1R3D	0.469678	4.77462	4.45279	4.27722e-05	0.000777783	1.85111
ZNF781	-0.534865	2.86071	-4.45221	4.28557e-05	0.000778485	1.84926
SLC25A29	-0.449284	5.15379	-4.45162	4.29423e-05	0.000779226	1.84734
LYRM4	0.552721	3.5064	4.45132	4.29862e-05	0.000779226	1.84637
TSPYL4	-0.44398	5.45327	-4.4487	4.33712e-05	0.000785386	1.83792
NFKBIE	0.665884	5.88082	4.44787	4.34938e-05	0.000785625	1.83524
ANO1	-0.83095	4.69921	-4.44767	4.35245e-05	0.000785625	1.83457
PNPLA7	-0.698856	2.79401	-4.4475	4.3549e-05	0.000785625	1.83404
MED16	0.494381	4.2013	4.44739	4.35654e-05	0.000785625	1.83368
USP20	-0.386634	5.11396	-4.44503	4.39168e-05	0.000791074	1.82607
ZNF397	-0.503828	4.35116	-4.44449	4.39979e-05	0.000791074	1.82432
TNS1	-0.496743	3.5506	-4.44445	4.40042e-05	0.000791074	1.82418
SGK2	-0.674843	2.55429	-4.4428	4.42516e-05	0.000794698	1.81886
BMP7	0.696314	4.28044	4.44112	4.45057e-05	0.000798435	1.81344
OTUD5	-0.470079	3.43021	-4.43936	4.4772e-05	0.000802385	1.80778
ITGB1BP2	-0.544633	3.41398	-4.43886	4.48489e-05	0.000802934	1.80615
INTS5	0.490049	3.3924	4.43714	4.51114e-05	0.000806802	1.80062
DDR2	-0.934915	4.33887	-4.43591	4.53004e-05	0.000809349	1.79666
LGR4	0.691962	4.31767	4.43433	4.55448e-05	0.000812879	1.79156
NCOA3	0.571786	4.31539	4.43389	4.56129e-05	0.000813258	1.79014
ZNF512	-0.487856	3.87323	-4.43344	4.56824e-05	0.000813662	1.7887
FBLN1	-0.662889	8.38836	-4.43266	4.5804e-05	0.000814992	1.78618
COMMD3	-0.431541	6.70872	-4.42949	4.63002e-05	0.00082267	1.77596
SLC22A14	-0.566487	2.49112	-4.4293	4.63303e-05	0.00082267	1.77535
ANAPC4	-0.436399	6.25222	-4.42815	4.65115e-05	0.000825045	1.77164
LPHN1	-0.569428	6.10649	-4.42764	4.65931e-05	0.000825648	1.76998
GTF2H2D	0.388781	5.65633	4.42558	4.69197e-05	0.000830589	1.76336
TOR1AIP1	-0.598911	4.45557	-4.42454	4.70861e-05	0.000832685	1.76001
BLVRA	-0.357777	7.76915	-4.42421	4.71382e-05	0.000832759	1.75896
ZFYVE21	-0.477997	6.8107	-4.42315	4.73084e-05	0.000834917	1.75554
CD300C	0.612091	3.65516	4.4226	4.7397e-05	0.000835632	1.75377
LIN37	-0.373726	4.69017	-4.42134	4.76013e-05	0.000838381	1.74969
RAD52	-0.516161	3.06446	-4.41928	4.79357e-05	0.000843416	1.74306
KLK7	-1.14904	3.07064	-4.41778	4.81802e-05	0.00084612	1.73824
TMEM163	0.652168	4.43152	4.41774	4.81869e-05	0.00084612	1.7381
PDCD5	0.395616	6.04537	4.41683	4.83356e-05	0.000847875	1.73518
PRPH	-0.684358	3.41142	-4.41636	4.84124e-05	0.000848365	1.73368
ABCD4	0.537084	5.19408	4.41382	4.88316e-05	0.000854849	1.72551
HAGH	-0.380027	6.15349	-4.41327	4.89224e-05	0.000855576	1.72375
URB2	0.701569	4.16722	4.4121	4.9117e-05	0.000858115	1.71998
LRRC47	0.343062	5.71576	4.40743	4.99031e-05	0.000870971	1.70494
CSNK2A2	0.28259	5.9704	4.40648	5.00637e-05	0.000872898	1.70189
KTN1	-0.397594	7.09336	-4.40328	5.06104e-05	0.000881545	1.6916
TRIM56	-0.498927	5.61837	-4.40238	5.07642e-05	0.00088283	1.68873
UPK2	-0.567339	4.15143	-4.40226	5.07859e-05	0.00088283	1.68832
TAF9	0.34946	5.99837	4.39941	5.12788e-05	0.000890507	1.67917
ANKRD11	-0.410694	5.60297	-4.39886	5.13744e-05	0.000891277	1.6774
RBM6	-0.544295	5.60558	-4.398	5.15231e-05	0.000892048	1.67467
TXNDC11	-0.432596	5.05648	-4.39789	5.15429e-05	0.000892048	1.6743
ALG6	-0.614074	4.22524	-4.39772	5.1573e-05	0.000892048	1.67375
TMEM158	0.847658	3.51212	4.39694	5.17092e-05	0.000893514	1.67125
FARSA	0.432085	4.73459	4.39612	5.18537e-05	0.00089512	1.66861
SDHC	0.583694	5.21195	4.39312	5.23826e-05	0.000903353	1.65899
SLC24A6	0.385978	5.29884	4.39032	5.28821e-05	0.000910502	1.65
MAML2	-0.409612	2.96026	-4.39021	5.2902e-05	0.000910502	1.64964
HSPG2	-0.610577	3.20788	-4.38973	5.29888e-05	0.000910672	1.64809
C19orf68	-0.557215	5.91212	-4.38957	5.30168e-05	0.000910672	1.64759
SERPINI1	-0.598093	3.31147	-4.38881	5.31528e-05	0.000912106	1.64516
TTLL5	-0.526718	3.29656	-4.38619	5.3628e-05	0.000919353	1.63673
GATAD2A	0.419432	4.48478	4.3851	5.3826e-05	0.000921836	1.63324
SDF4	0.371921	6.9348	4.37996	5.47697e-05	0.000937074	1.61678
PREPL	-0.516979	3.73951	-4.37912	5.49252e-05	0.000938811	1.61409
RBBP7	-0.324151	7.02517	-4.37837	5.50663e-05	0.000940297	1.61166
CDK5RAP3	-0.408886	6.15852	-4.37757	5.52156e-05	0.000941919	1.6091
C10orf95	-0.685251	3.65069	-4.37603	5.55027e-05	0.000945887	1.60419
FAM169A	-0.603853	2.74468	-4.37498	5.57008e-05	0.000948333	1.60081
FAM120C	-0.618254	3.36531	-4.37442	5.58059e-05	0.000948874	1.59902
ZIM2	-0.510663	2.86839	-4.37423	5.58418e-05	0.000948874	1.59841
HSD11B2	-0.675104	3.95748	-4.37207	5.6251e-05	0.000954892	1.5915
ADH1C	-0.809664	6.57562	-4.36896	5.68469e-05	0.000964066	1.58152
MGA	0.572558	3.22699	4.36691	5.72413e-05	0.000969808	1.57497
ACTR6	-0.412476	5.66701	-4.36544	5.75278e-05	0.000973712	1.57024
CAP2	-0.684254	3.93569	-4.36428	5.77528e-05	0.000975524	1.56655
C11orf9	-0.60576	5.75496	-4.36406	5.77952e-05	0.000975524	1.56585
C9orf150	-0.470306	5.36255	-4.36402	5.78034e-05	0.000975524	1.56572
JUNB	1.2073	8.45938	4.36354	5.7897e-05	0.000976154	1.56419
P4HB	0.412615	8.02666	4.36206	5.8188e-05	0.000980109	1.55944
SLC35A5	-0.756419	3.97781	-4.36072	5.84528e-05	0.000983615	1.55514
CLEC3B	-0.711601	8.5705	-4.36019	5.85569e-05	0.000984414	1.55345
HIST1H4L	-0.786928	6.58723	-4.35984	5.86249e-05	0.000984604	1.55235
AR	-0.622833	4.37677	-4.35682	5.92275e-05	0.000993764	1.54267
C11orf10	-0.580325	7.38125	-4.35295	6.00057e-05	0.00100585	1.53031
C21orf119	0.499428	4.84483	4.35227	6.01445e-05	0.0010072	1.52812
BCKDHA	-0.477731	5.89054	-4.34833	6.09495e-05	0.0010197	1.51554
C6orf208	0.499418	2.82178	4.34426	6.17913e-05	0.00103199	1.50255
FAM120B	0.384018	3.80574	4.34421	6.18027e-05	0.00103199	1.50238
BCL2A1	0.892566	6.09378	4.34189	6.22867e-05	0.00103907	1.49499
GPR119	-0.411586	3.41696	-4.33942	6.28079e-05	0.00104676	1.4871
RILP	0.408723	5.43776	4.33813	6.30813e-05	0.00105031	1.48299
SOX5	-0.469514	2.52992	-4.33687	6.335e-05	0.00105377	1.47897
C19orf42	0.33994	5.69864	4.33617	6.35003e-05	0.00105526	1.47672
PACSIN2	0.457754	4.95227	4.33556	6.36302e-05	0.00105641	1.47479
PTK6	0.442872	3.63055	4.33376	6.40184e-05	0.0010618	1.46903
THRB	-0.503223	2.60952	-4.33349	6.40774e-05	0.0010618	1.46816
LOC643650	-0.645455	2.59413	-4.33268	6.42525e-05	0.00106369	1.46558
CHI3L1	1.05132	3.58211	4.33041	6.47444e-05	0.00107008	1.45836
LNX1	-0.529771	2.74111	-4.33033	6.4762e-05	0.00107008	1.4581
TMEM184B	-0.349915	7.41219	-4.32826	6.52151e-05	0.00107654	1.4515
C18orf21	-0.345632	5.47429	-4.32754	6.53748e-05	0.00107699	1.44919
AMOTL2	-0.755931	6.83943	-4.32739	6.54069e-05	0.00107699	1.44872
SNAI1	1.1541	5.124	4.32729	6.54282e-05	0.00107699	1.44842
PDCD2	0.343121	5.83959	4.32336	6.62996e-05	0.0010903	1.43589
HECA	-0.329627	6.80443	-4.32178	6.66534e-05	0.0010943	1.43086
AHCYL1	-0.424772	5.09684	-4.32171	6.6669e-05	0.0010943	1.43064
SLC25A1	0.467503	4.67486	4.32077	6.68805e-05	0.00109644	1.42764
PRLHR	-0.455264	2.54324	-4.32057	6.69257e-05	0.00109644	1.427
HSPA2	-0.723085	4.69261	-4.31754	6.7613e-05	0.00110666	1.41733
PGAM2	-0.4368	2.4902	-4.31533	6.81169e-05	0.00111386	1.41031
TPP2	-0.36581	4.81632	-4.31384	6.84583e-05	0.00111835	1.40557
HPS5	-0.436478	5.08079	-4.31357	6.85203e-05	0.00111835	1.40472
MATN2	-0.649302	4.04408	-4.3131	6.86295e-05	0.00111908	1.40321
PRR3	-0.47845	2.73481	-4.31025	6.92918e-05	0.00112796	1.39412
LAMA4	-0.62357	3.10005	-4.31019	6.93037e-05	0.00112796	1.39396
COBLL1	-0.497372	3.01561	-4.30814	6.97848e-05	0.00113472	1.38742
TMEM209	-0.500611	5.06255	-4.30784	6.98542e-05	0.00113479	1.38648
HR	-0.504053	3.12939	-4.30453	7.06364e-05	0.00114642	1.37594
LOC286161	-0.468697	4.08028	-4.30008	7.17009e-05	0.00116261	1.36179
MYO15B	-0.643101	3.805	-4.2974	7.23494e-05	0.00117174	1.35327
MCEE	-0.40016	5.46466	-4.29719	7.23985e-05	0.00117174	1.35263
CD81	-0.36842	8.21566	-4.29666	7.25285e-05	0.00117275	1.35093
ACSM5	-0.494852	2.60485	-4.29564	7.2778e-05	0.00117569	1.34769
SCAND2	-0.608793	2.56042	-4.29301	7.34224e-05	0.00118499	1.33935
MIPOL1	-0.513793	2.80043	-4.29235	7.35867e-05	0.00118654	1.33723
ND2	-0.48087	5.68772	-4.29121	7.3868e-05	0.00118997	1.33362
C2orf56	-0.33363	4.96341	-4.29088	7.39487e-05	0.00119017	1.33259
HOXB4	-0.571289	4.41816	-4.29039	7.40703e-05	0.00119102	1.33104
HADHA	0.483826	3.282	4.28895	7.44302e-05	0.0011957	1.32645
FGF14	-0.584875	2.77728	-4.28787	7.46995e-05	0.00119892	1.32304
GAS5	-0.419975	6.42451	-4.28752	7.47887e-05	0.00119924	1.32191
EGFL7	-0.793808	6.12384	-4.28602	7.51654e-05	0.00120409	1.31716
ITGB1	-0.448993	6.89503	-4.28576	7.52299e-05	0.00120409	1.31634
ZACN	-0.6587	2.57418	-4.28507	7.54052e-05	0.00120579	1.31414
DNAL4	0.467915	3.79192	4.28341	7.58253e-05	0.00121047	1.30889
EIF2AK3	0.578306	4.39677	4.28328	7.58596e-05	0.00121047	1.30846
SCAMP3	-0.423671	4.7078	-4.28309	7.59071e-05	0.00121047	1.30787
KIAA1429	-0.521991	3.06377	-4.27998	7.67029e-05	0.00122204	1.29801
LOC100129292	-0.615408	4.40482	-4.27672	7.75454e-05	0.00123433	1.28768
TXN2	0.379468	5.82415	4.27591	7.77586e-05	0.00123659	1.28508
KIAA1109	-0.570988	2.19598	-4.27555	7.78519e-05	0.00123694	1.28395
MUC6	-0.504804	2.63647	-4.27503	7.79876e-05	0.00123796	1.2823
RPL17	0.378462	8.16078	4.27431	7.81764e-05	0.00123943	1.28001
SERF1A	0.458728	5.07146	4.27413	7.82229e-05	0.00123943	1.27945
ABCG2	-0.917968	5.01306	-4.27287	7.85536e-05	0.00124354	1.27546
C1orf145	-0.586039	2.62212	-4.27209	7.87582e-05	0.00124564	1.273
NVL	-0.526072	5.71429	-4.27156	7.88986e-05	0.00124673	1.27132
HERC2P4	-0.583444	2.58675	-4.27056	7.91645e-05	0.00124979	1.26814
CDC42BPG	-0.320732	2.4247	-4.26968	7.93986e-05	0.00125203	1.26534
SEMA3B	-0.638888	5.21043	-4.26948	7.94507e-05	0.00125203	1.26472
TRAIP	-0.607636	3.76989	-4.26905	7.95645e-05	0.00125238	1.26337
DCBLD2	0.430212	3.46506	4.26886	7.96168e-05	0.00125238	1.26275
XPNPEP1	0.348642	4.15071	4.26708	8.00915e-05	0.00125871	1.25713
ZNF516	-0.54111	2.60262	-4.26631	8.02994e-05	0.00126083	1.25468
FRMD4B	-0.353066	4.31855	-4.26498	8.0658e-05	0.00126438	1.25046
WWC3	-0.438785	7.28084	-4.26493	8.0671e-05	0.00126438	1.25031
CYP2E1	-0.643903	3.04869	-4.26412	8.08887e-05	0.00126665	1.24776
ACAD8	0.329425	4.49409	4.26289	8.12236e-05	0.00127075	1.24386
SNRNP27	-0.315409	5.38997	-4.26211	8.14362e-05	0.00127293	1.24139
SLC25A39	0.485956	5.34766	4.25964	8.21122e-05	0.00128141	1.23357
SMARCC2	-0.449859	3.36422	-4.25959	8.21263e-05	0.00128141	1.23341
LUZP2	-0.755219	2.64973	-4.2581	8.25371e-05	0.00128666	1.22869
DNLZ	0.436558	5.24931	4.25765	8.26612e-05	0.00128744	1.22727
SLC25A21	-0.498389	2.44647	-4.25495	8.34094e-05	0.00129793	1.21875
USO1	-0.39639	6.20908	-4.25418	8.36256e-05	0.00130013	1.21631
NPNT	-0.567676	6.80722	-4.25092	8.45421e-05	0.0013132	1.206
COPS4	0.289989	5.91939	4.24965	8.49007e-05	0.00131644	1.202
ZNF226	-0.364107	5.148	-4.24965	8.49024e-05	0.00131644	1.20198
TNFRSF1B	0.650809	4.25965	4.24896	8.50978e-05	0.0013183	1.19981
GOLPH3	0.351674	5.3705	4.24801	8.53679e-05	0.0013213	1.19682
C12orf44	0.463514	5.24799	4.24587	8.59801e-05	0.00132891	1.19006
DENND4B	-0.60405	4.98135	-4.24576	8.60126e-05	0.00132891	1.18971
PLCD4	-0.542398	2.81278	-4.24416	8.64751e-05	0.00133426	1.18464
PDCD1LG2	-0.64196	2.77309	-4.24403	8.65123e-05	0.00133426	1.18423
BANP	-0.383038	6.48624	-4.23912	8.79431e-05	0.00135512	1.16873
NTNG1	-0.793717	3.26341	-4.23606	8.88457e-05	0.00136781	1.15908
TCEAL1	-0.477685	5.65954	-4.23494	8.91777e-05	0.00137047	1.15555
FAM115A	0.679025	4.71422	4.23455	8.92953e-05	0.00137047	1.15431
C22orf28	0.33121	7.41316	4.23443	8.93307e-05	0.00137047	1.15393
DFFB	0.363674	3.95297	4.23442	8.9334e-05	0.00137047	1.1539
NDRG2	-0.627105	3.86434	-4.23296	8.97685e-05	0.00137499	1.14931
SNTA1	-0.431073	5.61326	-4.2329	8.97869e-05	0.00137499	1.14912
ZNF586	-0.420094	3.42946	-4.23261	8.98736e-05	0.00137511	1.14821
TBC1D15	-0.339256	5.71007	-4.23227	8.99764e-05	0.00137547	1.14713
NDUFV1	-0.369604	6.68503	-4.23159	9.0181e-05	0.00137738	1.14498
SIGMAR1	0.342585	5.19055	4.23063	9.0472e-05	0.00138061	1.14194
ARNT	-0.32155	3.71998	-4.22996	9.06715e-05	0.00138234	1.13986
NEXN	-0.546758	5.37332	-4.22972	9.07446e-05	0.00138234	1.13909
SMARCA1	-0.397599	5.26695	-4.2263	9.17866e-05	0.00139699	1.12831
UNK	0.535266	6.00992	4.22602	9.18736e-05	0.00139709	1.12741
BTF3	-0.321352	8.02129	-4.22492	9.22097e-05	0.00140097	1.12396
CABLES1	-0.523464	6.07126	-4.22442	9.23631e-05	0.00140208	1.12239
HERPUD2	-0.302503	4.28423	-4.22276	9.28762e-05	0.00140864	1.11716
KIAA0753	-0.305723	5.04483	-4.22091	9.34528e-05	0.00141614	1.11131
RBM39	-0.319539	6.61427	-4.22037	9.362e-05	0.00141744	1.10962
AGBL1	-1.00532	4.68244	-4.21986	9.3778e-05	0.00141784	1.10803
PELP1	-0.43834	5.17871	-4.21959	9.38623e-05	0.00141784	1.10718
D2HGDH	-0.46931	5.94725	-4.2195	9.38912e-05	0.00141784	1.10689
TXNL4A	-0.370064	6.81785	-4.21814	9.43191e-05	0.00142306	1.10259
EDARADD	0.517328	6.48271	4.21312	9.59085e-05	0.00144579	1.08681
GOLIM4	0.4867	4.74848	4.2126	9.60748e-05	0.00144704	1.08517
ALPL	0.882625	4.21424	4.21112	9.65508e-05	0.00145295	1.0805
C2CD2	0.457203	3.93482	4.21024	9.68349e-05	0.00145596	1.07773
FBXW11	0.3145	6.27369	4.20978	9.69827e-05	0.00145692	1.07629
ARHGEF15	-0.512441	3.09254	-4.20845	9.7414e-05	0.00146159	1.0721
CDR1	-0.617082	2.87697	-4.2083	9.74618e-05	0.00146159	1.07163
PDE5A	-0.481994	3.00894	-4.2079	9.75913e-05	0.00146227	1.07038
VAT1	-0.546224	3.4808	-4.20746	9.77348e-05	0.00146316	1.06899
TRUB2	0.385424	5.07999	4.20593	9.8233e-05	0.00146935	1.06419
FZD1	-0.465879	2.76767	-4.20429	9.87711e-05	0.00147613	1.05903
SMYD2	-0.351003	6.00822	-4.20202	9.95187e-05	0.00148602	1.05191
ITFG1	-0.425905	5.40315	-4.20103	9.98468e-05	0.00148964	1.0488
HSPB9	-0.864874	3.84436	-4.20036	0.000100071	0.0014917	1.04668
ANXA2P3	-0.584639	4.49364	-4.19871	0.000100621	0.00149861	1.04151
ZNF528	0.522859	3.49673	4.19806	0.000100838	0.00150016	1.03947
EPB41L1	-0.438228	3.28596	-4.19789	0.000100897	0.00150016	1.03892
NCOR2	-0.308599	7.86725	-4.19673	0.000101286	0.00150464	1.03529
CNN2	-0.593833	5.14468	-4.19511	0.000101833	0.00151148	1.0302
HM13	0.611825	3.88713	4.1942	0.000102143	0.00151422	1.02733
C9orf142	-0.582009	4.92365	-4.19399	0.000102213	0.00151422	1.02668
SLC6A19	0.713176	4.40879	4.19368	0.000102319	0.00151422	1.02571
NGDN	-0.350075	6.34629	-4.1933	0.000102449	0.00151422	1.02451
SYNGR3	-0.664083	2.94014	-4.19329	0.000102453	0.00151422	1.02446
TRIP6	0.349539	6.44411	4.19096	0.000103248	0.00152466	1.01717
TCF23	-0.615859	2.86377	-4.19051	0.000103403	0.00152525	1.01575
CALM2	-0.326764	8.58979	-4.19034	0.000103463	0.00152525	1.0152
MRPL2	-0.400903	3.75857	-4.18956	0.000103732	0.00152678	1.01275
CTTN	0.412815	3.93525	4.18952	0.000103743	0.00152678	1.01265
ACIN1	-0.642278	4.49499	-4.18886	0.000103971	0.00152884	1.01058
RNF4	0.374088	5.35643	4.18784	0.000104326	0.00153276	1.00737
C17orf90	-0.293091	5.45299	-4.18707	0.000104593	0.00153539	1.00495
CDC42BPB	-0.329792	6.0871	-4.18576	0.000105048	0.00154076	1.00085
WDR43	0.507844	4.55321	4.18464	0.000105441	0.00154522	0.997327
ATXN7L1	-0.469143	2.8893	-4.18371	0.000105765	0.00154782	0.994427
RARS	-0.24501	7.13115	-4.18359	0.000105808	0.00154782	0.99404
EXOC3L2	0.463911	9.36478	4.18312	0.000105972	0.00154782	0.992583
MMP14	-0.800812	4.35817	-4.18312	0.000105975	0.00154782	0.992557
BLVRB	-0.408501	6.36223	-4.18181	0.000106434	0.00155322	0.988475
FAM161B	-0.543984	2.88468	-4.18135	0.0001066	0.00155433	0.987007
ZNF573	-0.513982	5.86436	-4.18055	0.000106882	0.00155714	0.984513
C12orf43	0.323928	3.76319	4.17888	0.000107477	0.00156207	0.979267
TMEM30B	-0.479024	6.54872	-4.17878	0.000107512	0.00156207	0.978965
TAX1BP3	0.632758	4.59175	4.17869	0.000107543	0.00156207	0.978691
NPM1	-0.395084	8.70059	-4.17859	0.00010758	0.00156207	0.978365
PRTFDC1	-0.552295	4.07182	-4.17777	0.000107873	0.00156502	0.975795
TTLL4	-0.41604	3.31746	-4.17736	0.000108018	0.00156581	0.974529
KLF14	-0.639176	4.35228	-4.17656	0.000108305	0.00156866	0.972024
ARHGAP17	-0.317897	5.46024	-4.17488	0.000108912	0.00157613	0.966752
RAB43	0.341	5.70784	4.17214	0.000109908	0.00158923	0.958152
LRRC41	0.471057	3.58947	4.1717	0.000110069	0.00159016	0.956777
SKIV2L2	-0.325084	5.95202	-4.17146	0.000110156	0.00159016	0.956032
POU5F1	-0.512881	3.01875	-4.17062	0.000110461	0.00159325	0.953415
CORT	-0.47294	3.23415	-4.17035	0.000110563	0.00159328	0.95255
C10orf11	0.423007	4.59943	4.17012	0.000110647	0.00159328	0.951832
MRPL11	0.32661	4.71252	4.16984	0.000110747	0.0015934	0.950975
CTSF	-0.382766	7.21615	-4.16945	0.000110891	0.00159415	0.949749
POLR2J2	-0.803106	4.07231	-4.16805	0.000111409	0.00160027	0.945353
IQCH	-0.727707	2.68204	-4.16734	0.000111672	0.00160233	0.943125
SMCR7	-0.369913	4.66323	-4.16716	0.000111737	0.00160233	0.942581
STT3A	-0.403173	5.98941	-4.16502	0.000112532	0.0016124	0.935885
ZFP36L1	-0.408622	8.00434	-4.16272	0.000113393	0.0016234	0.928692
B4GALT4	0.406642	4.68619	4.16225	0.00011357	0.00162459	0.927222
PPP2R5C	0.349143	6.57148	4.16163	0.000113803	0.00162659	0.925283
ZNF224	-0.487715	2.95391	-4.15854	0.000114975	0.00164145	0.915619
NFKBID	0.488803	3.06044	4.15814	0.00011513	0.00164145	0.914349
SPOCK2	-0.548845	6.86239	-4.15792	0.000115213	0.00164145	0.913665
PCDHB11	-0.432857	4.71365	-4.1579	0.000115221	0.00164145	0.913602
EEA1	-0.393424	5.58756	-4.15723	0.000115476	0.00164373	0.911518
TYROBP	-0.474548	8.44832	-4.15653	0.000115743	0.00164619	0.909335
CISD1	0.372466	5.394	4.15338	0.000116959	0.00166085	0.899476
DSTN	-0.454637	8.09139	-4.15326	0.000117004	0.00166085	0.899112
JUP	-0.392044	5.68172	-4.15311	0.000117061	0.00166085	0.898655
IFNAR1	0.478664	5.38504	4.1499	0.000118311	0.00167722	0.888629
GRM8	-1.03981	3.08073	-4.14926	0.000118566	0.0016789	0.886602
SPIN2B	-0.442389	4.99391	-4.14911	0.000118623	0.0016789	0.886146
C15orf37	0.590588	3.33087	4.14728	0.000119344	0.00168772	0.880429
PLEKHM2	0.507674	4.43568	4.1449	0.000120288	0.00169725	0.872997
COPZ1	-0.371911	4.70583	-4.14458	0.000120415	0.00169725	0.871998
KLHL8	0.346922	4.62251	4.14457	0.00012042	0.00169725	0.871961
PHF20	0.497744	3.73066	4.14419	0.00012057	0.00169725	0.870784
PABPC3	0.56039	6.45526	4.14412	0.000120597	0.00169725	0.870573
QSOX1	-0.331723	7.78924	-4.1441	0.000120604	0.00169725	0.870521
MATR3	-0.442657	5.69411	-4.14352	0.000120838	0.00169806	0.868692
COL11A2	-0.515999	3.02398	-4.14331	0.000120922	0.00169806	0.868033
LOC100130890	-0.350026	4.19849	-4.14322	0.000120955	0.00169806	0.867778
ASCC2	0.41424	4.03148	4.1423	0.000121324	0.00170187	0.864906
FAM110B	-0.710454	3.61675	-4.13982	0.000122326	0.00171453	0.857147
SNF8	-0.347771	6.3426	-4.13791	0.000123098	0.00172397	0.85121
KRTCAP3	0.394881	5.02016	4.13671	0.000123589	0.00172944	0.847458
ITPR1	-0.476927	5.76301	-4.13634	0.000123738	0.00173015	0.846315
MFAP4	-0.658915	8.59435	-4.13383	0.000124771	0.00174318	0.838477
ITGB4	-0.5001	4.62961	-4.1328	0.000125195	0.00174769	0.83528
TTC4	0.38177	3.80574	4.13056	0.000126128	0.0017593	0.828278
MEF2B	0.625709	4.114	4.12972	0.000126474	0.00176272	0.825688
CCDC14	-0.461282	5.46561	-4.12889	0.000126823	0.00176617	0.823091
TRIM33	-0.288625	5.56903	-4.12784	0.000127262	0.00177086	0.81983
ZNF532	-0.464652	3.43128	-4.12688	0.00012767	0.00177511	0.816814
IER3	1.03845	6.5499	4.12654	0.000127813	0.00177569	0.815755
CYP21A2	-0.607558	3.05945	-4.12322	0.000129221	0.00179312	0.805429
MRE11A	-0.531417	3.19883	-4.12309	0.000129274	0.00179312	0.805036
PSMF1	-0.270813	5.87564	-4.12129	0.000130046	0.00180238	0.799425
TJP2	-0.379494	6.7087	-4.12016	0.000130531	0.00180765	0.795917
OPLAH	-0.414112	4.93473	-4.11987	0.000130656	0.00180795	0.795008
CNO	0.489019	4.81484	4.11898	0.000131039	0.00181181	0.792248
SLC27A6	-0.575975	2.67688	-4.11583	0.000132411	0.00182932	0.782428
NR2C2	-0.487151	3.60752	-4.11429	0.000133082	0.00183712	0.777664
LAGE3	-0.338998	6.47846	-4.11394	0.000133239	0.00183783	0.776552
C16orf79	-0.601531	3.25545	-4.11343	0.000133462	0.00183944	0.774978
PLP1	-0.50328	2.4898	-4.11176	0.000134201	0.00184816	0.76977
DCP1B	-0.369437	5.88458	-4.11123	0.000134431	0.00184987	0.768151
CCDC94	-0.45842	3.9442	-4.11058	0.000134721	0.00185238	0.766126
C7orf23	-0.554056	5.89636	-4.10955	0.00013518	0.00185722	0.762919
LOC100190939	-0.388339	3.80234	-4.10792	0.00013591	0.00186578	0.757839
TADA2B	0.450569	3.37479	4.10496	0.000137239	0.00188111	0.748663
TMEM125	-0.56961	7.53592	-4.10495	0.000137243	0.00188111	0.748636
UFC1	0.374577	6.12141	4.10434	0.000137523	0.00188345	0.746718
ZBTB47	-0.271951	5.3638	-4.10359	0.000137863	0.00188662	0.74439
PAX7	-0.498625	2.65028	-4.10334	0.000137975	0.00188668	0.743621
RS1	-0.609491	2.84948	-4.10244	0.000138382	0.00189075	0.740844
STXBP3	-0.458223	5.95514	-4.10073	0.000139167	0.00189998	0.735516
ZNF498	0.362643	3.58595	4.10043	0.000139302	0.00190033	0.734597
EDC3	-0.448982	4.00504	-4.09958	0.000139694	0.0019037	0.731954
CYP2B6	-0.6446	3.23721	-4.09942	0.000139769	0.0019037	0.731448
WDR34	0.414699	5.52291	4.09899	0.000139964	0.00190487	0.73013
EMD	0.545088	4.7981	4.09593	0.000141383	0.00192229	0.720621
EXOSC6	-0.512663	3.6623	-4.09575	0.000141465	0.00192229	0.720074
CSRP1	-0.666182	4.50531	-4.09113	0.000143631	0.00195019	0.705757
C8orf84	-0.83186	4.41101	-4.08897	0.000144659	0.00196261	0.699035
DSEL	0.492297	3.05327	4.08869	0.000144792	0.00196288	0.698171
TMED8	-0.506606	5.29026	-4.0879	0.000145168	0.00196645	0.695723
FAM160B1	0.430148	3.64444	4.08654	0.000145816	0.00197265	0.691524
RAB3GAP2	-0.490569	4.46674	-4.08647	0.000145853	0.00197265	0.691287
APOBEC3A	1.2155	4.95701	4.08586	0.000146142	0.00197502	0.689423
MTR	-0.424147	3.97572	-4.08434	0.000146877	0.00198324	0.684692
ACVR1B	-0.472849	2.41615	-4.08413	0.000146978	0.00198324	0.684045
PRLH	-0.522697	2.96587	-4.08288	0.000147581	0.0019886	0.68019
PLRG1	-0.283535	5.50305	-4.08283	0.000147605	0.0019886	0.680038
NTN1	-0.759937	5.00358	-4.0812	0.000148402	0.00199779	0.674963
POLR3GL	-0.287078	6.86311	-4.07937	0.000149293	0.00200823	0.669318
C1orf216	0.439092	3.44639	4.07866	0.000149641	0.00201135	0.667128
UTRN	-0.384957	4.21371	-4.07702	0.000150453	0.0020203	0.662029
ABCC13	-0.627632	3.09496	-4.07684	0.000150539	0.0020203	0.661489
GTF2H4	0.489066	3.87859	4.07466	0.000151622	0.00203325	0.654738
NFKBIB	0.376654	4.80167	4.07414	0.000151882	0.00203517	0.653125
LRRC31	-0.63844	2.73537	-4.07337	0.000152266	0.00203874	0.650746
PEX11B	-0.378163	4.72405	-4.07312	0.000152389	0.00203882	0.649981
ZNF569	-0.431604	2.6342	-4.0717	0.000153105	0.00204682	0.645566
FAM89B	-0.269074	6.38753	-4.07098	0.000153463	0.00205003	0.643366
ASH1L	-0.514348	2.69724	-4.07064	0.000153637	0.00205014	0.642301
CRYAB	-0.513958	5.67112	-4.07043	0.000153744	0.00205014	0.641642
C15orf17	0.466731	4.09099	4.07027	0.000153825	0.00205014	0.641145
AKAP1	-0.386671	6.72327	-4.06969	0.000154116	0.0020518	0.639368
KIAA1430	-0.301767	6.19398	-4.06955	0.000154186	0.0020518	0.638935
HSPD1	0.591001	4.24432	4.0684	0.000154769	0.00205798	0.635382
PANK4	0.388659	4.03626	4.06802	0.000154963	0.00205898	0.634203
LRCH2	-0.529282	3.64812	-4.06586	0.000156065	0.00207203	0.62753
ZDHHC18	0.470473	3.52957	4.06455	0.000156737	0.00207937	0.62348
TATDN1	0.4329	4.47094	4.06283	0.000157624	0.00208954	0.618164
SIGIRR	-0.28117	5.92359	-4.05997	0.00015911	0.00210763	0.609326
DPH3	0.538554	5.5702	4.05951	0.000159348	0.00210917	0.60792
KCNQ1OT1	-0.524202	6.08186	-4.05924	0.000159492	0.00210947	0.607069
ACOT8	-0.350163	4.37954	-4.05766	0.000160321	0.00211883	0.602184
CSTF3	-0.423146	4.00897	-4.05635	0.00016101	0.00212631	0.598148
ING4	-0.449217	5.04172	-4.05514	0.000161646	0.00213309	0.594433
SLC35B2	0.450179	5.80825	4.05319	0.000162682	0.00214374	0.588415
RNF121	0.421227	3.93326	4.05316	0.0001627	0.00214374	0.588314
LOC157562	-0.586993	4.04948	-4.05243	0.00016309	0.00214669	0.58606
KANK4	-0.756172	4.24848	-4.05212	0.000163257	0.00214669	0.585096
TP53I11	0.635746	5.11569	4.05205	0.000163295	0.00214669	0.584876
SEC14L1	0.597112	6.14824	4.05094	0.000163891	0.00215289	0.581445
ITGA7	-0.799841	5.73167	-4.04995	0.000164418	0.00215713	0.57842
NXF3	-0.841659	4.62116	-4.04987	0.000164461	0.00215713	0.578173
PVRL2	0.404916	6.57697	4.04769	0.000165643	0.00217098	0.571431
ATXN7	-0.398897	4.79743	-4.04722	0.000165899	0.0021727	0.569976
NDUFB8	-0.263168	7.45407	-4.04659	0.000166242	0.00217555	0.568032
ARNTL2	1.14048	3.54439	4.04602	0.000166552	0.00217797	0.566275
CBX4	-0.416008	3.57042	-4.0456	0.000166777	0.00217927	0.565007
CYP3A7	-0.91271	4.9594	-4.04416	0.00016757	0.00218798	0.560542
FGF1	-0.673778	2.61809	-4.0427	0.000168369	0.00219654	0.55606
TPP1	0.415444	4.86635	4.0425	0.000168478	0.00219654	0.55545
STAT2	-0.451832	3.59006	-4.04011	0.000169804	0.00221216	0.548072
RPL28	-0.308377	8.47124	-4.03934	0.000170229	0.00221604	0.545716
JAGN1	-0.272461	6.34786	-4.03889	0.000170481	0.00221765	0.544326
C3orf52	0.573483	3.15405	4.03831	0.000170804	0.00221878	0.542541
RHOQ	-0.366678	4.65795	-4.03828	0.000170823	0.00221878	0.542437
TET1	-0.505011	2.51042	-4.03785	0.000171062	0.00222023	0.541119
KDELC2	-0.369702	2.75109	-4.03684	0.000171628	0.00222453	0.538011
UBE2R2	0.405709	2.36236	4.0368	0.000171649	0.00222453	0.537893
SMARCC1	-0.305237	5.26865	-4.03582	0.0001722	0.00223	0.534877
C20orf7	0.365695	3.71868	4.03477	0.000172794	0.00223602	0.531638
MYOT	-0.538995	2.4367	-4.03428	0.000173073	0.00223797	0.530117
SLC39A3	-0.51008	3.51467	-4.03348	0.000173523	0.00224189	0.527675
ASH2L	-0.294476	5.5908	-4.03329	0.000173635	0.00224189	0.527067
STRAP	-0.399969	5.60716	-4.03151	0.000174648	0.00225329	0.521591
ZNF717	-0.38069	3.07615	-4.03077	0.000175069	0.00225705	0.519324
OR7E24	-0.499036	4.52403	-4.02934	0.00017589	0.00226596	0.514919
ZBTB3	-0.459265	4.70763	-4.02787	0.000176737	0.00227518	0.510396
YY1AP1	0.453673	6.25004	4.02763	0.000176876	0.00227527	0.509661
RHCG	-0.626655	2.86479	-4.02693	0.00017728	0.00227879	0.507512
ZNF548	-0.419457	2.83135	-4.02546	0.00017813	0.00228803	0.503007
NRIP2	-0.583371	2.8492	-4.0247	0.000178574	0.00229203	0.500665
PIGK	-0.396955	5.14796	-4.02355	0.000179245	0.00229894	0.497135
OR4C46	-0.560657	2.57593	-4.02211	0.000180094	0.00230812	0.49269
CXXC5	-0.504716	6.23238	-4.02133	0.000180549	0.00231225	0.490313
HBZ	-0.513564	2.82493	-4.02048	0.000181053	0.002317	0.487689
ZNF713	-0.930557	5.77604	-4.01898	0.000181943	0.00232668	0.483072
IGF1R	-0.529763	2.80655	-4.01867	0.000182126	0.0023273	0.482128
SSPN	-0.587781	5.52511	-4.01763	0.000182746	0.00233287	0.47893
NUFIP2	0.261755	6.15943	4.01735	0.00018291	0.00233287	0.478089
ITGA10	-0.747378	2.61623	-4.01726	0.000182965	0.00233287	0.477804
TGIF1	0.487564	5.18015	4.01634	0.000183516	0.00233819	0.474972
DDI2	-0.470038	2.51647	-4.01521	0.000184193	0.00234508	0.47151
AHSA2	-0.563927	6.1799	-4.01394	0.000184958	0.0023531	0.467609
ZNF486	-0.623673	2.88496	-4.01198	0.000186142	0.00236643	0.461602
ARHGEF2	-0.498704	4.96779	-4.01112	0.000186667	0.00237028	0.458954
C12orf54	-0.564694	2.98938	-4.01104	0.000186718	0.00237028	0.458696
HSP90B1	-0.347367	8.67598	-4.00975	0.000187503	0.0023785	0.454752
TMEM85	0.395602	6.72687	4.00767	0.000188777	0.00239292	0.448377
SORBS3	-0.328118	5.84594	-4.00635	0.000189591	0.00240148	0.444331
NUP85	0.227004	5.65401	4.0061	0.00018975	0.00240175	0.443541
ARHGAP4	-0.385456	7.01087	-4.00575	0.000189966	0.00240273	0.442471
LOC339524	-0.446365	2.45897	-4.00354	0.000191336	0.00241829	0.435712
C15orf27	0.679031	4.09885	4.00303	0.000191656	0.00242004	0.434139
INTS12	-0.428628	4.68217	-4.00287	0.000191753	0.00242004	0.433664
ALS2	0.370164	3.75591	4.00033	0.000193347	0.0024384	0.425872
EIF5A2	-0.408462	3.75729	-4.00006	0.000193518	0.00243878	0.425042
CRYBB2P1	-0.515393	3.48112	-3.99589	0.000196162	0.0024703	0.412278
FAM186B	-0.478848	2.62317	-3.99499	0.00019674	0.00247579	0.409508
MTERFD2	-0.361454	2.67962	-3.99459	0.000196995	0.0024772	0.408291
PODXL2	0.575859	2.63742	3.99397	0.000197396	0.00248044	0.406379
FOXN3	-0.364177	4.95007	-3.99329	0.000197833	0.00248415	0.404296
CDK2	-0.576331	2.74481	-3.99179	0.000198796	0.00249442	0.399733
SPTBN1	-0.451756	5.70501	-3.99121	0.000199174	0.00249736	0.397946
FBN3	-0.526589	3.4649	-3.99028	0.000199781	0.00250317	0.395083
C17orf56	-0.365987	6.23517	-3.98958	0.000200236	0.00250707	0.392942
SUGT1	-0.250982	6.79096	-3.98873	0.000200785	0.00251016	0.390369
TOM1L2	-0.368454	2.41597	-3.98873	0.000200788	0.00251016	0.390351
RABL5	-0.390195	6.11027	-3.98853	0.000200917	0.00251016	0.389751
C14orf133	-0.326078	4.8224	-3.98532	0.000203029	0.00253472	0.379916
PMM2	0.467667	5.3255	3.98293	0.000204613	0.00255228	0.372607
ZNF394	-0.310209	5.66648	-3.98275	0.000204729	0.00255228	0.372074
DGKH	-0.662703	4.60801	-3.98144	0.000205606	0.00256137	0.368056
NBR2	-0.443935	2.99584	-3.98094	0.000205939	0.00256368	0.366532
ACO2	0.265267	7.00386	3.98042	0.000206286	0.00256616	0.364948
DOCK9	-0.561444	5.57375	-3.97938	0.000206988	0.00257306	0.361752
SMO	-0.56628	4.52455	-3.97892	0.000207293	0.00257391	0.360369
UBE2H	0.355636	4.2451	3.97883	0.000207354	0.00257391	0.360094
PHF8	-0.468043	3.44898	-3.97827	0.00020773	0.00257674	0.358391
ATP10D	-0.344368	4.82372	-3.97694	0.000208633	0.0025861	0.354311
ADH1A	-0.871809	6.29526	-3.97634	0.000209043	0.00258933	0.352466
DKFZP564C152	-0.58909	3.5959	-3.97555	0.000209574	0.00259406	0.35008
EPS8L2	0.385087	5.098	3.97382	0.00021076	0.00260394	0.344776
EIF4A1	0.512788	6.06339	3.97378	0.000210787	0.00260394	0.344652
RCAN2	-0.566431	6.23249	-3.9736	0.000210905	0.00260394	0.344126
NOV	-1.11154	5.08111	-3.97351	0.000210972	0.00260394	0.343828
RGS11	-0.50652	2.61407	-3.97083	0.000212816	0.00262483	0.335646
PSD4	0.440921	4.46136	3.96901	0.000214074	0.00263709	0.330106
UBP1	0.333891	5.94936	3.96894	0.000214124	0.00263709	0.329887
VDR	0.576145	5.82455	3.96824	0.000214612	0.00263709	0.327745
TPM1	-0.70927	6.76254	-3.96802	0.000214761	0.00263709	0.327095
ART4	-0.825678	3.59227	-3.96799	0.000214785	0.00263709	0.326987
PDLIM5	0.531106	4.75133	3.96794	0.000214822	0.00263709	0.326825
TMEM99	-0.351909	5.02535	-3.96786	0.000214873	0.00263709	0.326606
HTR1F	-0.613886	2.57729	-3.96748	0.00021514	0.00263804	0.325436
ACR	-0.518858	3.34685	-3.96732	0.000215254	0.00263804	0.324938
KIAA1267	-0.371671	5.53961	-3.96014	0.00022032	0.00269822	0.303071
GRK5	-0.469734	6.70477	-3.95978	0.000220579	0.00269912	0.301967
HIST1H2BB	-0.375762	4.3253	-3.95961	0.000220704	0.00269912	0.301435
RASA1	-0.448215	4.22028	-3.95891	0.000221203	0.00270332	0.299311
C6orf35	0.397828	3.65787	3.95826	0.000221674	0.00270716	0.297315
RNF20	-0.409615	4.57199	-3.95784	0.000221975	0.00270894	0.296037
NKAP	-0.254621	4.88265	-3.95702	0.000222561	0.00271418	0.293559
ATP5J2	0.293735	6.2135	3.9562	0.000223155	0.00271951	0.291056
EGLN2	0.427192	5.67082	3.95051	0.000227305	0.00276815	0.273736
P2RX1	-0.503074	3.11259	-3.95005	0.000227643	0.00277032	0.272341
EIF3H	-0.263331	8.42965	-3.94971	0.000227897	0.00277035	0.271292
CCDC28A	-0.395499	6.81058	-3.94962	0.000227965	0.00277035	0.271016
LEMD2	-0.332512	5.73939	-3.94917	0.000228295	0.00277242	0.269656
PLCD1	-0.322298	5.0903	-3.94804	0.000229133	0.00278066	0.266211
MGC70870	0.600215	4.94759	3.94339	0.000232607	0.00282085	0.252072
ZNF167	-0.457934	3.79123	-3.94317	0.000232771	0.00282087	0.25141
TGFB2	-0.495089	3.14732	-3.94237	0.000233379	0.00282627	0.248957
ATP5O	-0.246971	8.13855	-3.94192	0.000233717	0.00282838	0.247599
ZC3HAV1L	-0.631203	4.94162	-3.94167	0.000233909	0.00282873	0.246829
MYOZ1	-0.740973	3.48287	-3.941	0.000234417	0.0028329	0.24479
DES	-0.750801	6.01888	-3.94076	0.000234596	0.0028331	0.244071
C5orf24	-0.405207	3.3146	-3.93957	0.000235498	0.00284201	0.240468
EIF3D	-0.265906	7.38039	-3.93759	0.000237014	0.00285833	0.234437
WAPAL	-0.288516	6.1204	-3.93687	0.000237567	0.002863	0.23225
LTBP2	-0.764011	5.0628	-3.93609	0.000238169	0.00286827	0.229872
ZNF430	0.562309	6.02713	3.93439	0.000239477	0.00288202	0.224727
CSK	0.415056	4.2769	3.93343	0.000240223	0.00288899	0.221805
BCL2L12	-0.278357	5.69713	-3.93184	0.000241461	0.00290188	0.216975
IDH3B	-0.374978	4.90335	-3.93104	0.000242083	0.00290729	0.214558
RPS23	0.348992	8.97365	3.93083	0.000242247	0.00290729	0.213924
MLKL	0.505666	4.58125	3.93024	0.000242714	0.00291089	0.212113
PLXNA3	-0.458623	2.63379	-3.92677	0.000245444	0.00294161	0.201607
ZSCAN16	-0.401304	3.62773	-3.92567	0.00024632	0.00294958	0.198263
UBE2MP1	-0.336206	4.68316	-3.92551	0.000246449	0.00294958	0.19777
STOX2	-0.479132	4.45321	-3.92486	0.000246965	0.00295372	0.195804
RPP30	-0.506969	2.37834	-3.92384	0.000247781	0.00296139	0.192708
SLC27A5	-0.335892	4.72756	-3.92356	0.000248006	0.00296139	0.191855
FIGNL1	-0.45951	3.59394	-3.92342	0.000248118	0.00296139	0.19143
AEN	0.532684	3.85387	3.92297	0.000248477	0.00296364	0.190072
OSBPL5	-0.357026	6.31705	-3.91725	0.000253111	0.00301683	0.172722
ITIH4	-0.490855	5.00922	-3.91665	0.000253595	0.00302015	0.170925
ZKSCAN3	-0.461678	2.98307	-3.91648	0.000253738	0.00302015	0.170399
SLFN11	-0.399868	6.27182	-3.9145	0.000255359	0.00303738	0.164417
ALDH1A1	-0.509082	6.79019	-3.9141	0.000255692	0.00303926	0.163193
KLK10	-0.683038	3.80418	-3.91345	0.000256226	0.00304352	0.161235
SMOX	0.572628	3.83164	3.90969	0.000259358	0.00307861	0.149829
TOMM40L	0.307341	5.18316	3.90942	0.000259578	0.00307912	0.149033
RILPL1	-0.343984	4.65029	-3.90883	0.000260075	0.00308159	0.147236
ZNF418	-0.473334	3.74215	-3.90875	0.000260141	0.00308159	0.146997
MRPS18B	-0.511969	7.01672	-3.9081	0.000260685	0.00308432	0.145038
PELI3	-0.554316	5.29122	-3.90805	0.000260726	0.00308432	0.144887
PPIL1	0.366711	5.70214	3.90701	0.000261603	0.00309258	0.141736
C12orf57	-0.355517	7.52808	-3.90659	0.000261961	0.00309391	0.140452
NDUFS1	-0.463053	6.13614	-3.90646	0.000262072	0.00309391	0.140054
ANKHD1	0.325372	6.80128	3.90609	0.000262377	0.00309541	0.138962
DHX35	-0.39853	4.4254	-3.90525	0.00026309	0.00310171	0.136414
ADAMTS4	2.15285	6.23376	3.9048	0.000263471	0.00310409	0.135058
C3orf18	-0.385885	5.05024	-3.90426	0.000263933	0.00310743	0.13341
AQP4	-0.7745	4.32154	-3.90316	0.000264869	0.00311414	0.130089
MAPK14	0.401392	6.0402	3.90302	0.000264991	0.00311414	0.129655
COX8A	-0.299078	7.32039	-3.90296	0.000265041	0.00311414	0.129478
EPB41L3	-0.400708	4.98898	-3.9027	0.000265261	0.00311462	0.128699
SMS	0.569978	4.36718	3.9023	0.000265602	0.00311652	0.127494
GRPEL1	0.407044	4.72428	3.9009	0.000266806	0.00312853	0.123247
CYB5D2	0.37361	5.65679	3.89976	0.000267787	0.00313791	0.119804
SKIV2L	0.570513	4.46254	3.89791	0.000269382	0.00315402	0.11423
RC3H1	-0.283448	5.93326	-3.89775	0.000269525	0.00315402	0.113731
ACSM2B	-0.483447	2.8599	-3.89674	0.000270399	0.00316212	0.110692
PRDM5	-0.498847	3.12876	-3.89616	0.000270902	0.00316587	0.108947
GPR182	-0.632802	2.88013	-3.89375	0.000273019	0.00318664	0.101642
PTMA	0.321146	9.0078	3.89371	0.000273046	0.00318664	0.101549
GRIPAP1	-0.346442	4.53705	-3.89347	0.00027326	0.003187	0.100813
LCAT	-0.414628	3.86476	-3.89291	0.000273752	0.00319024	0.0991251
CD40	0.592503	4.60537	3.89274	0.000273906	0.00319024	0.0985974
PAIP2B	0.532304	4.04807	3.89104	0.000275406	0.00320556	0.0934728
ALPK1	0.378415	5.0752	3.88964	0.000276645	0.00321783	0.0892586
LMBRD1	-0.42667	6.84359	-3.88902	0.000277203	0.00322216	0.0873691
CCND2	-0.500584	5.77045	-3.88854	0.000277628	0.00322396	0.0859322
NUDT11	-0.39386	2.25157	-3.88843	0.000277729	0.00322396	0.0855892
IL8	1.79767	4.59467	3.8881	0.00027802	0.00322518	0.0846062
ATP6V1G1	0.283704	7.20975	3.88607	0.00027984	0.00324413	0.0784835
HTT	0.477095	4.35059	3.88481	0.000280975	0.00325511	0.0746851
DNM1	-0.701315	3.07745	-3.88434	0.000281405	0.00325792	0.0732513
PHF23	0.328776	5.39276	3.88321	0.000282429	0.0032676	0.069841
TCEB2	-0.294026	7.59356	-3.88147	0.000284012	0.00328372	0.0645972
ZBED4	0.329497	4.02773	3.88104	0.000284397	0.00328599	0.0633263
TNNT2	-0.656789	3.07274	-3.8795	0.000285809	0.00330011	0.0586784
UBOX5	-0.334034	4.43492	-3.87821	0.000286996	0.00331161	0.0547905
CENPT	-0.671759	3.31534	-3.87773	0.000287439	0.00331452	0.0533451
DHX57	-0.362728	3.78184	-3.87745	0.000287698	0.0033153	0.0524995
TSG101	-0.305383	6.63762	-3.8766	0.000288483	0.00332214	0.0499434
JPH2	-0.615224	3.84349	-3.87519	0.000289793	0.00333502	0.0456919
PUSL1	0.321816	5.13617	3.87488	0.000290084	0.00333616	0.0447502
PMVK	-0.298638	5.90802	-3.87455	0.000290392	0.00333749	0.0437549
PPIH	-0.424754	3.53283	-3.873	0.000291843	0.00334957	0.0390779
B3GALT2	-0.417165	2.41317	-3.87269	0.000292132	0.00334957	0.0381498
SNTB1	0.549815	4.41384	3.87259	0.000292219	0.00334957	0.0378716
TSPAN13	-0.567145	6.45607	-3.87245	0.000292356	0.00334957	0.0374307
ZNF200	0.263324	4.65116	3.87239	0.000292408	0.00334957	0.0372659
MAP1A	-0.46912	2.76043	-3.87205	0.000292731	0.00335107	0.0362276
GPM6A	-0.89482	4.94123	-3.87159	0.000293158	0.00335374	0.034862
NT5C2	-0.309127	5.2131	-3.87051	0.000294181	0.00336323	0.0315951
TAF6L	-0.389742	2.76751	-3.86991	0.000294743	0.00336744	0.0298028
NDFIP2	0.439237	5.02326	3.86927	0.000295351	0.00337217	0.0278704
PGBD2	-0.297757	4.39779	-3.86895	0.000295659	0.00337347	0.0268932
CYBASC3	0.514683	5.0787	3.86874	0.000295855	0.00337348	0.0262723
FAM176B	-0.410163	5.2075	-3.86707	0.00029744	0.00338934	0.0212587
LSR	-0.471285	5.03133	-3.86655	0.000297939	0.0033928	0.0196862
ZNF777	-0.358503	4.54751	-3.86603	0.000298437	0.00339623	0.0181222
ZFAND2B	-0.45762	6.21461	-3.86548	0.000298965	0.00339802	0.0164642
RAB32	0.442007	5.36339	3.86546	0.000298985	0.00339802	0.0164008
ARL4C	0.672287	5.198	3.86492	0.0002995	0.00340165	0.0147855
LGALS3BP	0.458127	4.97065	3.86415	0.000300239	0.00340781	0.0124736
TBX5	-0.520163	2.67092	-3.86338	0.00030098	0.00341399	0.0101632
PTPRD	-0.654027	3.09221	-3.86315	0.000301201	0.00341427	0.00947294
NARG2	-0.485592	3.33302	-3.86044	0.000303836	0.00344189	0.00130561
FRAS1	-0.736154	5.60125	-3.85813	0.000306092	0.0034646	-0.0056327
SYDE1	-0.452626	3.54075	-3.85798	0.00030624	0.0034646	-0.00608459
XRCC4	-0.345284	4.28279	-3.8577	0.000306509	0.00346539	-0.00691013
RDH10	0.87717	5.45219	3.85683	0.000307371	0.00347287	-0.0095428
SNRPB	0.398611	5.51478	3.85591	0.000308276	0.00348083	-0.0122981
MKL2	-0.48128	6.06188	-3.85561	0.000308573	0.00348192	-0.0132026
ERI2	-0.500877	3.71506	-3.85496	0.000309214	0.00348689	-0.0151493
CYP7B1	0.449318	3.69174	3.85413	0.000310033	0.00349311	-0.0176295
C17orf89	0.331839	6.5999	3.854	0.000310168	0.00349311	-0.0180357
CLSTN3	0.556345	3.20541	3.85287	0.000311292	0.00350349	-0.0214276
ADRA2C	-0.492126	5.5301	-3.85181	0.000312351	0.00351314	-0.024613
KIAA1958	-0.417754	2.86771	-3.85086	0.000313303	0.00352156	-0.0274657
GLRX5	-0.227906	6.79846	-3.84964	0.00031453	0.00353307	-0.0311315
TNIP2	0.661979	4.69246	3.84876	0.000315417	0.00354075	-0.0337724
ARL3	-0.336925	6.89139	-3.84707	0.000317119	0.00355755	-0.0388162
CUZD1	-0.521669	2.99532	-3.84684	0.000317351	0.00355786	-0.0395037
RPL13	0.373992	5.24303	3.84653	0.000317673	0.00355916	-0.0404523
TRIM16L	0.549032	4.87662	3.84514	0.000319083	0.00357266	-0.0446042
C18orf55	-0.305131	5.70578	-3.8424	0.000321897	0.00360044	-0.0528371
ULK2	-0.562358	5.27002	-3.84232	0.000321979	0.00360044	-0.053074
FKBP9	-0.372437	6.73904	-3.84144	0.000322886	0.00360826	-0.0557109
ATP2B1	0.455887	4.43267	3.84058	0.000323777	0.00361589	-0.0582952
MAML3	-0.560963	2.3308	-3.83985	0.000324532	0.00362199	-0.0604783
ULK1	-0.322592	5.22296	-3.83927	0.000325136	0.00362519	-0.0622226
TRIM25	-0.60797	3.44947	-3.83898	0.000325436	0.00362519	-0.0630865
PKD2	-0.57194	4.92385	-3.83897	0.000325444	0.00362519	-0.0631106
SGCE	-0.680946	6.01029	-3.83865	0.000325772	0.00362652	-0.0640547
CDH3	0.93442	4.66114	3.8382	0.000326248	0.00362807	-0.0654225
LRRN3	-0.422202	2.60505	-3.83812	0.00032633	0.00362807	-0.0656563
MFSD10	0.486373	4.56986	3.83754	0.000326939	0.00363252	-0.0674066
TSSC4	-0.462665	5.28221	-3.83721	0.000327281	0.00363254	-0.0683852
S100A13	-0.554681	7.61823	-3.83713	0.000327359	0.00363254	-0.0686095
KCNG4	-0.47214	2.6271	-3.8368	0.000327708	0.00363409	-0.0696075
FOXA2	-0.547645	3.85025	-3.83539	0.000329189	0.00364817	-0.0738325
GPC6	-0.826971	5.11227	-3.83486	0.000329741	0.00365197	-0.0754049
NOTCH4	-0.617447	6.1985	-3.83407	0.000330583	0.00365797	-0.0777937
DKFZp547J222	-0.597984	2.47253	-3.83395	0.000330704	0.00365797	-0.0781384
GRRP1	-0.494293	3.61768	-3.8337	0.000330975	0.00365858	-0.0789048
KRTCAP2	-0.258832	6.70225	-3.83343	0.000331257	0.00365858	-0.0797028
ATP5H	-0.512004	7.70734	-3.83328	0.000331411	0.00365858	-0.0801382
NOTCH2NL	-0.53927	4.81895	-3.8331	0.000331602	0.00365858	-0.0806787
USF2	-0.541292	3.881	-3.83269	0.000332043	0.00366112	-0.0819243
TUBGCP5	0.444918	3.66591	3.82933	0.000335618	0.00369631	-0.0919614
SET	0.442497	5.14229	3.82929	0.000335661	0.00369631	-0.0920795
ZFP82	-0.397119	3.39975	-3.82896	0.000336018	0.0036979	-0.093076
SUPT4H1	-0.249842	7.09671	-3.82854	0.000336468	0.00370051	-0.0943306
PFDN1	0.406492	4.15882	3.82765	0.000337425	0.00370869	-0.096994
ZNF71	0.36178	4.64607	3.82597	0.000339243	0.00372631	-0.102029
SHPRH	0.464426	4.80227	3.82529	0.00033998	0.00373204	-0.104061
SMG7	-0.583581	4.27944	-3.82491	0.000340387	0.00373415	-0.105183
LRRC16B	-0.372078	2.96483	-3.82335	0.000342092	0.00375049	-0.109864
VPS28	-0.277619	7.46179	-3.82294	0.00034253	0.00375292	-0.111064
APAF1	0.550325	3.78106	3.81938	0.000346449	0.00379263	-0.121722
TCF7L1	0.456212	4.75085	3.81918	0.000346665	0.00379263	-0.122306
TPPP	-0.387253	2.75133	-3.81905	0.00034681	0.00379263	-0.122698
FAM131A	0.402047	6.04223	3.81869	0.000347209	0.00379461	-0.123776
TUBB3	1.40725	4.2606	3.81764	0.000348376	0.00380489	-0.126919
ZNF395	-0.472795	6.87081	-3.81732	0.000348727	0.00380489	-0.127863
TOR3A	0.300474	7.17121	3.81725	0.000348807	0.00380489	-0.128078
MLL2	-0.367555	2.87759	-3.81702	0.000349064	0.00380494	-0.128766
FCHO2	0.390814	3.71302	3.81685	0.00034925	0.00380494	-0.129266
CPA3	-0.690776	6.3958	-3.81503	0.000351283	0.00382469	-0.134705
FCGRT	-0.518443	7.81302	-3.81341	0.000353101	0.00384207	-0.139539
ATF4	-0.451827	6.44796	-3.81317	0.000353365	0.00384254	-0.14024
FUNDC2	-0.362294	5.01976	-3.81277	0.000353826	0.00384515	-0.141462
TANC1	-0.453226	6.17015	-3.81222	0.000354436	0.00384937	-0.143075
PER3	-0.662616	3.25179	-3.81169	0.000355041	0.00385235	-0.144674
RPL10L	-0.336413	7.70551	-3.81159	0.000355154	0.00385235	-0.144971
TPK1	-0.389618	4.79792	-3.81067	0.000356198	0.00386114	-0.147721
LOC349196	-0.557896	3.05697	-3.81048	0.00035641	0.00386114	-0.148277
FOXO1	0.405494	6.93093	3.81	0.000356958	0.00386467	-0.149716
MYL3	-0.54949	3.19772	-3.80794	0.000359307	0.00388768	-0.15586
ALKBH7	-0.369167	5.92836	-3.80736	0.000359968	0.00389241	-0.157582
TTBK1	-0.407085	3.03433	-3.80636	0.000361114	0.00390237	-0.16056
CCDC12	-0.28571	6.153	-3.80593	0.000361609	0.00390529	-0.161842
ZNF778	-0.438677	3.01894	-3.80568	0.000361901	0.00390601	-0.162597
ZNF187	-0.395147	4.10444	-3.80497	0.000362719	0.00391021	-0.164713
TMEM35	-0.502891	2.98124	-3.80476	0.000362961	0.00391021	-0.165338
LOC643669	-0.45377	2.85411	-3.80476	0.000362966	0.00391021	-0.165349
MYO1G	0.544986	4.47125	3.80256	0.00036551	0.00393518	-0.171891
PCP2	-0.566405	3.54718	-3.80193	0.000366244	0.00394065	-0.173771
HIST1H2BL	-0.380951	5.80786	-3.80035	0.00036809	0.00395805	-0.178479
GTPBP8	-0.265774	5.70978	-3.79977	0.000368773	0.00396294	-0.180216
DHX9	0.287621	5.7511	3.79919	0.000369447	0.00396773	-0.181925
C9orf102	-0.328226	3.65329	-3.79851	0.000370248	0.00397388	-0.183954
DNAH1	-0.483536	3.28704	-3.79564	0.000373639	0.0040078	-0.192491
TMIGD2	-0.37227	2.94612	-3.79451	0.000374984	0.00401819	-0.195854
SRR	-0.405453	3.31511	-3.79444	0.000375071	0.00401819	-0.196072
TMEM115	0.533572	3.75757	3.79141	0.000378706	0.00405289	-0.205104
DARC	0.63346	3.74245	3.79122	0.000378931	0.00405289	-0.205659
PABPC4L	-0.709573	3.56241	-3.79115	0.00037901	0.00405289	-0.205855
RNF114	0.322343	6.89252	3.78945	0.000381072	0.00407135	-0.210933
CSNK1G3	-0.397479	3.55876	-3.78934	0.000381206	0.00407135	-0.211262
NPCDR1	-0.537201	3.00345	-3.78832	0.000382433	0.00408195	-0.214271
GTF2F2	-0.279044	5.76007	-3.78543	0.000385959	0.00411705	-0.222863
PALM	-0.55822	6.21876	-3.7842	0.000387474	0.00413062	-0.226531
C9orf114	0.419273	3.31401	3.78401	0.000387707	0.00413062	-0.227092
PCDHB13	-0.358862	4.4105	-3.78375	0.000388031	0.00413155	-0.227876
TOB1	-0.492121	3.88041	-3.7835	0.000388331	0.00413221	-0.228599
C1orf54	-0.439005	7.13467	-3.78237	0.000389734	0.0041446	-0.231976
TINAGL1	-0.806748	4.1635	-3.78182	0.000390409	0.00414923	-0.233595
USP9X	-0.318718	6.74183	-3.78102	0.000391405	0.00415532	-0.23598
MARK1	-0.566064	3.90255	-3.78097	0.00039146	0.00415532	-0.236112
FNIP1	-0.454271	2.45446	-3.77754	0.000395754	0.00419833	-0.246322
MAPK7	-0.333927	4.7664	-3.77722	0.000396147	0.00419993	-0.24725
ZNF415	-0.49234	3.8329	-3.77559	0.000398199	0.00421909	-0.252087
TMEM129	0.475314	5.73925	3.7754	0.00039844	0.00421909	-0.252653
KLRC4	-0.675493	4.12164	-3.77504	0.000398898	0.00422137	-0.253729
LIAS	-0.413303	4.07098	-3.7748	0.000399199	0.00422197	-0.254433
EXOSC5	0.47399	3.76487	3.77369	0.000400612	0.00423435	-0.257742
MAPK12	-0.520151	2.96605	-3.77305	0.000401421	0.00424032	-0.259629
STAG3L4	-0.398285	2.94108	-3.77268	0.000401893	0.00424272	-0.260728
LOC100129502	0.53847	3.07664	3.77229	0.000402385	0.00424533	-0.261873
GPX5	-0.466632	2.79822	-3.77093	0.000404127	0.0042592	-0.265917
NOP56	0.501516	5.63643	3.77082	0.000404274	0.0042592	-0.266257
VAV2	0.391521	5.07855	3.77069	0.000404435	0.0042592	-0.266629
CHORDC1	0.433307	4.94809	3.7698	0.000405582	0.00426868	-0.269278
LOC149134	-0.604276	3.42625	-3.76893	0.0004067	0.00427786	-0.271855
C5orf39	-0.433488	5.10749	-3.76778	0.000408178	0.00429081	-0.27525
NEK11	-0.651032	3.26625	-3.76759	0.000408434	0.00429091	-0.275837
MRPS24	-0.247494	7.39388	-3.76705	0.000409129	0.00429561	-0.277427
PRDM6	-0.747684	4.90579	-3.76629	0.000410113	0.00430334	-0.279675
S100A4	-0.365322	8.42641	-3.76578	0.000410781	0.00430774	-0.281197
FCF1	-0.420609	4.00485	-3.76512	0.00041164	0.00431415	-0.283153
RGS14	0.403203	4.10716	3.76372	0.00041346	0.00433061	-0.287281
RSF1	-0.398468	4.11241	-3.76324	0.000414093	0.00433291	-0.28871
INA	-0.410268	2.76862	-3.76317	0.000414179	0.00433291	-0.288906
CLASP1	0.311109	4.28635	3.76089	0.000417182	0.0043617	-0.295665
OLIG3	0.713199	3.14143	3.76042	0.000417806	0.00436318	-0.297062
PAPSS1	-0.403774	5.73777	-3.76041	0.000417826	0.00436318	-0.297108
GTPBP10	-0.331155	4.63333	-3.76009	0.000418238	0.00436485	-0.298029
LRRC2	-0.843777	2.95388	-3.7599	0.000418492	0.00436488	-0.298597
RNF39	-0.536135	2.49362	-3.75912	0.000419535	0.00437314	-0.300927
TMEM184C	0.336398	3.84044	3.75882	0.000419922	0.00437454	-0.301788
FAM25C	-0.522402	2.76795	-3.75834	0.000420571	0.00437868	-0.303235
ANKRD2	-0.431899	2.75744	-3.75776	0.000421331	0.00437916	-0.304924
CDKL1	-0.378969	3.68288	-3.75765	0.000421485	0.00437916	-0.305265
ZDHHC23	-0.405936	4.23561	-3.75763	0.000421506	0.00437916	-0.30531
SMR3A	-0.438944	3.02276	-3.75754	0.000421626	0.00437916	-0.305578
MDGA1	-0.672734	4.01198	-3.75722	0.000422061	0.00438106	-0.306543
LHX1	-0.795976	4.10681	-3.7568	0.000422615	0.00438419	-0.307769
S100B	0.727704	4.07003	3.75647	0.000423057	0.00438616	-0.308747
USP36	0.790319	4.59957	3.75582	0.000423925	0.00439254	-0.310665
IQCD	-1.09494	4.22015	-3.75545	0.000424424	0.00439508	-0.311766
C1orf201	-0.470775	4.49149	-3.75515	0.000424829	0.00439665	-0.312657
NDUFS6	0.274611	6.78824	3.75489	0.000425185	0.00439772	-0.313441
IKBKAP	-0.393409	5.35175	-3.7543	0.000425975	0.00440326	-0.315177
SLC7A5	1.00226	4.06674	3.75312	0.00042757	0.00441712	-0.318672
ZHX3	-0.38101	5.55226	-3.75205	0.000429018	0.00442944	-0.321835
TNFRSF25	-0.586759	5.98084	-3.75066	0.000430908	0.00444415	-0.325946
PPP3CA	-0.470668	5.89727	-3.75062	0.000430954	0.00444415	-0.326046
NPHS2	-0.586258	2.88052	-3.74919	0.000432907	0.00446164	-0.330275
PIGY	-0.312054	7.44515	-3.74777	0.000434855	0.00447906	-0.334475
SLC9A5	-0.36454	3.89382	-3.74675	0.000436261	0.00449088	-0.337494
DKFZP586I1420	0.362999	5.25059	3.74654	0.000436556	0.00449125	-0.338126
NOP14	-0.427967	2.83653	-3.74242	0.000442269	0.00454733	-0.350285
FKBP11	0.560789	5.90085	3.74206	0.000442772	0.0045476	-0.351347
FADS6	0.412988	2.67804	3.74203	0.000442819	0.0045476	-0.351446
ZKSCAN2	-0.331034	4.33593	-3.73738	0.000449364	0.00461209	-0.365166
FOXP4	-0.588273	3.36011	-3.73655	0.00045054	0.00462143	-0.36761
NR2F6	-0.505874	4.18743	-3.73629	0.000450903	0.00462242	-0.368363
SYNGAP1	-0.476725	2.52822	-3.7358	0.000451602	0.00462596	-0.369812
BCL9	-0.510041	2.72704	-3.73568	0.000451781	0.00462596	-0.370181
EFCAB4B	-0.613087	2.47658	-3.73516	0.000452525	0.00463085	-0.37172
KPNB1	-0.350927	7.64468	-3.73389	0.000454329	0.00464658	-0.375441
FUNDC1	-0.394084	5.03991	-3.73292	0.000455723	0.00465809	-0.378305
CDC123	0.29074	5.7153	3.73053	0.00045918	0.00468851	-0.385368
ALDH1A3	0.504468	2.3974	3.73049	0.00045924	0.00468851	-0.38549
TNFSF12	-0.315037	7.21315	-3.73009	0.000459817	0.00469164	-0.386664
CNOT7	-0.288365	6.50298	-3.72978	0.000460264	0.00469345	-0.387573
SLC5A4	-0.454484	2.41181	-3.72934	0.000460904	0.00469722	-0.388873
ZBTB17	0.33767	5.08595	3.72787	0.000463049	0.00471631	-0.393213
CHRM4	0.791782	2.84214	3.72739	0.000463741	0.00472058	-0.394607
CCDC132	-0.611492	3.5948	-3.72719	0.000464042	0.00472089	-0.395215
PLA2G2A	1.44514	3.94154	3.72565	0.000466291	0.00474099	-0.399735
PILRB	-0.446338	6.785	-3.7253	0.000466804	0.00474342	-0.400761
DARS	-0.269998	6.99813	-3.7243	0.000468277	0.00475562	-0.403708
TMIE	-0.418762	2.78194	-3.72407	0.000468625	0.00475637	-0.404402
TRAPPC4	0.294061	6.23864	3.72378	0.000469052	0.00475792	-0.405253
SPSB3	-0.479428	7.33301	-3.72308	0.00047009	0.00476566	-0.407318
IFT172	-0.504641	6.29342	-3.72271	0.000470634	0.0047684	-0.4084
IQCK	-0.476238	5.21456	-3.72168	0.000472163	0.0047811	-0.411432
PCDHB4	-0.532109	3.22185	-3.72074	0.000473554	0.00479239	-0.414181
TMEM167B	0.328487	5.44476	3.72044	0.000474003	0.00479414	-0.415066
THOC1	-0.541406	3.4851	-3.72	0.000474669	0.00479808	-0.416378
CNNM2	-0.506327	2.63523	-3.71929	0.000475719	0.0048038	-0.418444
TBP	0.273046	4.70203	3.71925	0.000475788	0.0048038	-0.418579
HES5	-0.516819	3.02458	-3.71891	0.000476302	0.00480518	-0.419587
KIR3DL2	-0.446519	2.54978	-3.71877	0.000476509	0.00480518	-0.419995
NPM2	-0.461795	2.99223	-3.7186	0.000476755	0.00480518	-0.420477
PNN	-0.366212	6.52041	-3.71779	0.000477972	0.00481465	-0.422859
NFIB	-0.430717	3.49359	-3.71624	0.000480312	0.00483542	-0.427422
PPFIBP1	0.501159	6.21452	3.71569	0.000481147	0.00484101	-0.429045
SLC43A1	-0.385559	3.93987	-3.71532	0.000481709	0.00484387	-0.430138
SCRN1	-0.326478	5.87542	-3.71481	0.000482485	0.00484886	-0.431641
SAP30BP	0.438052	4.85662	3.71391	0.000483849	0.00485976	-0.434279
FYB	0.608843	5.96369	3.71319	0.000484952	0.00486802	-0.436406
COL4A5	-0.483829	5.10588	-3.71281	0.000485532	0.00487103	-0.437525
VPS25	-0.358519	5.43033	-3.71139	0.000487696	0.00488991	-0.441678
SMURF2	-0.495271	3.76677	-3.70991	0.000489971	0.00490989	-0.446028
TBX19	-0.43307	3.92474	-3.70883	0.000491645	0.00492382	-0.449213
IFNAR2	0.49177	3.41899	3.70841	0.000492292	0.00492746	-0.450444
DHX30	-0.318286	5.2218	-3.70819	0.000492631	0.00492801	-0.451086
STOML2	0.369229	4.92537	3.70798	0.000492961	0.00492848	-0.451712
SPSB2	-0.599313	5.18592	-3.70711	0.000494306	0.00493908	-0.454258
ZNF181	-0.483608	3.52705	-3.70615	0.000495803	0.00495119	-0.457082
ZNF853	-0.422985	3.33216	-3.70425	0.000498774	0.00497799	-0.462664
TRPC1	-0.663644	3.93774	-3.70368	0.00049966	0.00498398	-0.464322
FAM104B	-0.32929	5.31377	-3.70339	0.000500121	0.00498571	-0.465184
NRN1	-0.650222	5.38473	-3.70274	0.000501137	0.00499297	-0.467079
ARHGEF9	-0.4341	4.07847	-3.70245	0.000501601	0.00499473	-0.467943
CRTC2	-0.258525	6.67782	-3.70065	0.000504439	0.00502011	-0.473214
CPOX	-0.469012	3.67543	-3.69822	0.000508305	0.00505568	-0.480345
WISP1	0.65421	2.83086	3.69747	0.000509506	0.00506473	-0.482549
MYO10	-0.445893	3.84559	-3.69693	0.00051037	0.00507041	-0.484131
LIMS1	0.361889	5.44493	3.69646	0.000511119	0.00507496	-0.485503
FAM171B	-0.356333	2.27579	-3.69575	0.000512254	0.00508332	-0.487574
SNHG12	-0.300335	6.09785	-3.69442	0.000514402	0.00510171	-0.491481
MPP5	0.497125	3.94	3.69387	0.000515287	0.0051067	-0.493088
ARHGEF3	-0.421936	5.17821	-3.69375	0.000515493	0.0051067	-0.49346
KIAA1609	-0.355087	2.95484	-3.69242	0.000517642	0.00512506	-0.497345
LOC100147773	-0.47868	2.66726	-3.69162	0.00051894	0.005135	-0.499685
WAC	-0.30059	5.45118	-3.69129	0.00051948	0.00513741	-0.500655
HEATR5B	0.442326	4.31162	3.69106	0.000519861	0.00513825	-0.50134
TAC3	-0.426668	2.46638	-3.68984	0.000521848	0.00515496	-0.504904
ABCG5	-0.539232	2.43022	-3.68965	0.000522157	0.00515508	-0.505456
LRRC4B	-0.513889	2.45098	-3.689	0.000523224	0.00516267	-0.507362
NOC2L	0.503491	3.74598	3.68824	0.000524473	0.00517206	-0.509589
UMPS	0.259487	5.6566	3.68787	0.000525085	0.00517515	-0.510677
NCAPH2	-0.368908	3.36883	-3.68734	0.000525948	0.00518072	-0.512211
OPA1	-0.326356	4.85935	-3.68641	0.000527483	0.0051929	-0.514932
OR8B8	-0.41921	2.62229	-3.68573	0.000528617	0.00520112	-0.516938
CLPTM1	0.599112	3.40693	3.68258	0.000533865	0.00524977	-0.526161
NFATC2	-0.516672	2.54711	-3.68178	0.000535189	0.00525981	-0.528474
GABARAPL2	0.397137	6.20877	3.68081	0.000536833	0.00526886	-0.531338
SLC7A11	0.612258	2.49243	3.6807	0.000537018	0.00526886	-0.531659
PKM2	0.502608	5.7639	3.68069	0.000537019	0.00526886	-0.531662
ZNF496	-0.507797	3.08704	-3.68001	0.000538179	0.00527726	-0.533676
DDX46	-0.378123	4.87738	-3.67907	0.00053976	0.00528977	-0.536414
PPTC7	0.298493	5.41711	3.67714	0.000543027	0.0053167	-0.542048
SGSM2	-0.465004	4.79962	-3.67709	0.000543121	0.0053167	-0.542208
GTPBP6	-0.234685	7.12138	-3.67606	0.000544873	0.00532795	-0.545216
LOC729652	0.900699	2.92076	3.676	0.000544969	0.00532795	-0.545381
RB1CC1	-0.373463	5.51089	-3.67587	0.00054519	0.00532795	-0.545758
AKAP7	-0.416321	4.71786	-3.67478	0.000547057	0.00534082	-0.548949
SUFU	0.431878	3.55183	3.67474	0.000547122	0.00534082	-0.549061
MYO1A	-0.546945	3.37567	-3.67441	0.000547691	0.00534337	-0.55003
MAPK8	-0.418669	4.64294	-3.6738	0.000548738	0.00535058	-0.551813
UBE2S	0.469144	5.45979	3.6729	0.000550276	0.00536257	-0.554426
SRRM2	-0.367887	7.39924	-3.6725	0.000550966	0.00536628	-0.555595
CCNYL1	0.494493	4.42412	3.67054	0.000554368	0.00539639	-0.561341
HNRNPC	-0.358665	7.06894	-3.6695	0.000556168	0.00541088	-0.564368
MYB	-0.770422	4.5874	-3.66851	0.000557896	0.00542243	-0.567262
MAP4K4	0.432857	3.89264	3.66836	0.000558158	0.00542243	-0.5677
TMEM176B	0.64783	5.41078	3.66828	0.000558293	0.00542243	-0.567926
DEM1	-0.293013	4.17656	-3.66788	0.000558992	0.00542489	-0.569094
PPFIA4	-0.506302	2.7302	-3.66778	0.00055917	0.00542489	-0.569391
MS4A2	-0.680775	4.862	-3.66747	0.000559703	0.00542702	-0.57028
STX3	0.383526	5.03193	3.66724	0.000560108	0.00542729	-0.570956
MYH11	-0.867794	7.43412	-3.6671	0.000560355	0.00542729	-0.571367
EIF2C1	-0.381356	2.43428	-3.66656	0.000561311	0.00543336	-0.572958
PLOD3	-0.306798	6.07778	-3.66639	0.000561608	0.00543336	-0.573452
C17orf85	-0.391376	3.26785	-3.66474	0.0005645	0.0054583	-0.578245
RANBP6	-0.559107	3.54026	-3.66435	0.000565188	0.00546191	-0.579382
ATF6B	-0.492362	3.25827	-3.66364	0.000566446	0.00546612	-0.581456
HEYL	-0.648726	5.93431	-3.66354	0.000566632	0.00546612	-0.581763
FAM20B	-0.351843	2.65068	-3.66343	0.000566829	0.00546612	-0.582087
LGMN	0.51467	5.64473	3.6632	0.000567237	0.00546612	-0.582759
ZNF143	0.563566	4.47032	3.66312	0.000567379	0.00546612	-0.582991
IFT20	0.473819	5.53238	3.66304	0.000567512	0.00546612	-0.58321
KIR2DL2	-0.620261	3.13865	-3.6625	0.000568475	0.00546984	-0.584793
RAB3GAP1	-0.269187	5.29974	-3.66247	0.000568529	0.00546984	-0.584881
TIMP3	-0.595545	7.94144	-3.6619	0.000569537	0.00547651	-0.586535
SH3BGRL3	0.339713	6.87001	3.66034	0.000572322	0.00550025	-0.591086
EPHX2	-0.421314	5.47316	-3.65982	0.000573247	0.00550609	-0.592594
MAPK4	-0.598654	3.97509	-3.65858	0.000575467	0.00552436	-0.5962
GDF11	-0.441153	2.98541	-3.65823	0.000576099	0.00552677	-0.597224
HINT1	0.310348	8.37623	3.65809	0.000576355	0.00552677	-0.597638
PTPN11	-0.325338	5.8354	-3.65736	0.000577667	0.00553545	-0.599759
C12orf69	-0.687607	3.51997	-3.65723	0.000577898	0.00553545	-0.600133
ALOX12B	-0.326296	2.62284	-3.65521	0.000581558	0.00556744	-0.606023
SYNPO2L	-0.729546	3.07339	-3.65441	0.000583009	0.00557446	-0.608348
RPA4	-1.2612	4.22357	-3.65439	0.000583048	0.00557446	-0.60841
C8G	-0.423239	2.77525	-3.65428	0.000583254	0.00557446	-0.60874
CLU	-0.540428	6.88614	-3.65317	0.000585277	0.00559071	-0.611969
ELMO2	0.591007	5.65432	3.6527	0.000586126	0.00559575	-0.613323
MAS1L	-0.530527	2.78671	-3.65192	0.000587563	0.00560639	-0.615607
CAST	-0.32421	7.47829	-3.65144	0.000588445	0.00561172	-0.617006
SMCR5	-0.487509	4.00727	-3.65098	0.000589281	0.00561661	-0.618331
RAC1	-0.378102	6.73436	-3.65043	0.000590292	0.00562137	-0.619929
ZNF32	0.310243	4.64545	3.65036	0.000590428	0.00562137	-0.620145
CLK2	-0.443464	3.6058	-3.65011	0.000590883	0.00562261	-0.620863
GYLTL1B	-0.355288	3.57242	-3.64873	0.000593447	0.00564261	-0.624902
MRPS5	0.235708	5.44871	3.64855	0.00059377	0.00564261	-0.62541
TRAM1	-0.507465	7.40005	-3.64845	0.000593959	0.00564261	-0.625706
TACC1	-0.483194	6.57704	-3.6478	0.000595161	0.00565094	-0.627592
EPHB4	-0.471709	3.30875	-3.64593	0.000598635	0.00568081	-0.63302
MLYCD	0.433877	5.51041	3.64504	0.000600307	0.00569357	-0.635622
KCTD3	-0.375309	6.04019	-3.64481	0.000600737	0.00569454	-0.63629
MID2	0.40679	4.22621	3.64404	0.000602176	0.00570506	-0.638521
LDB1	-0.351935	3.16935	-3.64357	0.000603065	0.00571037	-0.639897
PPP1R3C	-1.10068	5.41553	-3.64312	0.000603908	0.00571524	-0.6412
MAFA	-0.671597	4.63099	-3.6416	0.000606773	0.00573701	-0.645615
CECR7	-0.621172	5.54095	-3.64127	0.00060739	0.00573701	-0.646562
NCK2	-0.439033	3.21664	-3.64121	0.000607511	0.00573701	-0.646749
RNF216	-0.388337	4.54844	-3.6412	0.00060753	0.00573701	-0.646777
VIP	-0.509922	2.70339	-3.64008	0.000609663	0.00575089	-0.650046
GPR35	-0.415435	2.7233	-3.64005	0.000609712	0.00575089	-0.650121
MAP3K7	0.239306	5.39141	3.6399	0.000609993	0.00575089	-0.650551
GTF2IRD2	-0.369982	5.26071	-3.63967	0.000610429	0.00575187	-0.651216
PPM1K	-0.445158	2.45797	-3.63904	0.00061163	0.00576006	-0.653049
METTL3	-0.347125	4.64154	-3.63797	0.000613673	0.00577618	-0.65616
PRKRIP1	0.292016	4.32197	3.637	0.000615526	0.00579048	-0.658971
CTPS2	-0.339585	3.20149	-3.63659	0.000616326	0.00579228	-0.660182
CFD	-0.529567	8.30235	-3.63655	0.000616385	0.00579228	-0.660271
PPM1B	-0.444972	4.46656	-3.63443	0.00062048	0.00582762	-0.666446
MCM3AP	-0.312792	5.94114	-3.63263	0.000623966	0.00585718	-0.671669
CES2	-0.247504	6.16511	-3.63223	0.000624734	0.00586122	-0.672816
SATB1	-0.288367	5.62494	-3.63148	0.000626206	0.00587186	-0.67501
SLIT2	-0.659424	6.62365	-3.63053	0.000628055	0.00588387	-0.67776
BFSP1	-0.438406	4.61368	-3.63047	0.000628164	0.00588387	-0.677922
PFN4	-0.369609	2.81551	-3.63019	0.00062871	0.00588581	-0.678732
ASB5	-0.579389	2.50663	-3.62792	0.000633168	0.00592435	-0.685319
DAZAP1	0.256073	6.07281	3.6271	0.000634779	0.00593404	-0.687687
C19orf60	-0.243472	6.36547	-3.62705	0.000634887	0.00593404	-0.687847
CYP2W1	-0.417662	3.15423	-3.62661	0.000635759	0.00593899	-0.689125
NPAS1	-0.495127	2.73483	-3.62546	0.000638022	0.00595693	-0.692437
FAU	-0.299581	7.30687	-3.62494	0.000639071	0.00596351	-0.693969
VSX1	-0.467433	2.76964	-3.62401	0.000640917	0.00597319	-0.696658
NDP	-0.870147	2.62108	-3.62397	0.000640986	0.00597319	-0.696758
TPD52L1	-0.474361	5.8024	-3.6239	0.000641139	0.00597319	-0.696981
MTHFD2	0.74242	5.81139	3.62343	0.000642071	0.00597866	-0.698335
MYH2	-1.04558	3.56016	-3.62289	0.00064314	0.00598274	-0.699885
AP3B1	-0.328528	5.59895	-3.62287	0.000643198	0.00598274	-0.699969
MRPS6	-0.331858	5.48126	-3.62004	0.000648873	0.0060303	-0.708158
FOXJ3	-0.25181	6.1599	-3.61997	0.000649006	0.0060303	-0.708349
STX5	-0.306303	4.85067	-3.61967	0.00064962	0.00603278	-0.709229
MRP63	-0.255411	6.88293	-3.61867	0.000651639	0.00604829	-0.712122
ADD1	-0.490746	3.74812	-3.61825	0.000652489	0.00605295	-0.713337
MAN1A2	-0.488341	3.3346	-3.61794	0.000653122	0.00605558	-0.71424
MS4A7	-0.473384	6.95646	-3.61722	0.000654576	0.00606359	-0.716313
ADSL	0.387589	5.32927	3.61717	0.000654683	0.00606359	-0.716466
WEE1	-0.558683	3.60947	-3.6137	0.000661765	0.00612591	-0.726493
PIM3	0.419464	8.2521	3.61352	0.00066213	0.00612603	-0.727007
SPACA4	-0.529104	2.46173	-3.61329	0.000662606	0.00612716	-0.727676
LOC729680	-0.487269	4.56877	-3.61277	0.00066369	0.00613151	-0.7292
ZNF132	-0.413274	3.00736	-3.61272	0.000663782	0.00613151	-0.729329
ARID5B	0.538748	5.80466	3.61144	0.000666416	0.00615257	-0.73302
HNRNPD	-0.481617	7.46709	-3.61116	0.000667003	0.00615311	-0.73384
NAGA	0.320579	3.80014	3.61107	0.000667183	0.00615311	-0.734091
OMA1	-0.36995	4.93274	-3.60982	0.000669777	0.00617375	-0.737707
UNC5C	-0.542425	2.68228	-3.60884	0.000671825	0.00618934	-0.740551
FAM162B	-0.682609	5.91813	-3.60792	0.000673751	0.00620378	-0.743219
AKR7L	-0.320231	5.85296	-3.60775	0.000674107	0.00620378	-0.743711
GRAMD2	-0.741989	4.02842	-3.60724	0.000675157	0.00620479	-0.745161
LRPAP1	0.396333	5.58886	3.60722	0.000675202	0.00620479	-0.745224
FAM160A2	-0.273034	6.00058	-3.60718	0.000675288	0.00620479	-0.745342
EHD2	-0.386636	6.37091	-3.60676	0.000676161	0.00620952	-0.746546
DMBT1	0.929356	8.07877	3.60608	0.000677589	0.00621935	-0.748511
GSPT2	-0.271144	4.63857	-3.60568	0.00067844	0.00622387	-0.74968
ZNF639	-0.388363	4.54376	-3.60496	0.000679944	0.00623437	-0.751744
CUX1	0.303659	4.9257	3.60425	0.000681455	0.0062395	-0.753811
VHL	0.4137	9.43432	3.60421	0.000681536	0.0062395	-0.753923
TACR2	-0.489682	3.36681	-3.60419	0.00068158	0.0062395	-0.753983
KRTAP4-7	0.614275	2.46878	3.60302	0.000684053	0.00625883	-0.757357
ZC3HAV1	0.472525	4.14532	3.60263	0.000684885	0.00626141	-0.75849
CEP63	0.292755	4.59335	3.60238	0.000685408	0.00626141	-0.7592
LZTFL1	-0.393355	4.77492	-3.60238	0.000685417	0.00626141	-0.759212
AP2M1	-0.505854	5.77209	-3.60157	0.000687129	0.00627375	-0.761536
RANBP3	0.317448	6.60235	3.60073	0.000688922	0.00628682	-0.763964
PLAC2	-0.661751	3.41595	-3.59954	0.000691475	0.00630009	-0.76741
ZNF134	-0.366096	3.91693	-3.59947	0.000691621	0.00630009	-0.767606
DAB2	-0.42827	5.90374	-3.59941	0.000691759	0.00630009	-0.767793
NEUROD2	-0.466018	2.53457	-3.59937	0.000691828	0.00630009	-0.767885
CBWD5	0.57813	4.23238	3.5991	0.000692405	0.00630205	-0.768662
MTMR9	-0.326983	4.10215	-3.59893	0.000692773	0.0063021	-0.769157
CD99L2	-0.377356	2.46795	-3.59824	0.000694252	0.00631072	-0.771143
COPS3	0.203444	6.30777	3.59815	0.000694448	0.00631072	-0.771407
ATPIF1	-0.362275	7.78043	-3.59786	0.000695072	0.00631309	-0.772243
RAB27A	0.557448	4.84197	3.59748	0.000695906	0.00631736	-0.77336
RBMX	-0.318767	6.29396	-3.59585	0.00069942	0.00634594	-0.778051
XIAP	0.461601	4.24342	3.59329	0.000704988	0.00639312	-0.785436
CNTN6	-0.60267	4.02083	-3.59132	0.000709291	0.00642878	-0.791103
CCDC7	-0.404359	2.76989	-3.5903	0.00071154	0.0064458	-0.794051
ENG	0.602731	5.57292	3.58986	0.000712494	0.00645108	-0.7953
SYNE2	-0.366593	3.67975	-3.58835	0.000715843	0.00647588	-0.799666
HRH1	0.578257	4.41022	3.58829	0.000715979	0.00647588	-0.799843
WNT6	-0.669757	3.03448	-3.5871	0.000718606	0.00649625	-0.803253
PRMT5	0.354516	3.59391	3.58605	0.000720938	0.00651395	-0.806271
USP51	-0.510154	4.46562	-3.58586	0.000721365	0.00651442	-0.806822
SH3YL1	0.433646	4.93807	3.58511	0.000723054	0.00652627	-0.808999
CACNA1C	-0.476404	5.01178	-3.58441	0.00072462	0.00653702	-0.811014
KIAA1377	-0.692212	3.84239	-3.58391	0.00072573	0.00654363	-0.812439
IGF2R	0.36782	5.38203	3.58334	0.000727003	0.0065517	-0.814071
HCFC2	-0.460446	5.01341	-3.58311	0.00072754	0.00655243	-0.814758
SERPIND1	1.29178	4.24418	3.58297	0.000727838	0.00655243	-0.81514
GALNT8	-0.399406	2.34318	-3.58186	0.000730347	0.00657161	-0.818343
NUDT12	-0.494578	3.79167	-3.58142	0.00073134	0.00657713	-0.819608
KLHL33	-0.513385	2.62176	-3.581	0.000732299	0.00658206	-0.820829
TMCO3	-0.345193	6.11143	-3.58084	0.000732645	0.00658206	-0.821268
MGC12982	-0.465315	2.49182	-3.57949	0.000735718	0.00660625	-0.825166
CYP1B1	0.739537	6.651	3.57862	0.000737692	0.00662055	-0.827659
MTA2	-0.419163	4.30977	-3.57826	0.000738509	0.00662308	-0.82869
COQ10B	0.419238	2.27802	3.57816	0.000738736	0.00662308	-0.828977
GPR157	0.45647	3.89957	3.57753	0.000740169	0.0066325	-0.830781
SLC2A1	0.445209	4.73309	3.57727	0.000740765	0.00663441	-0.83153
COL23A1	-0.461019	2.93728	-3.57706	0.000741255	0.00663538	-0.832145
LOC100128139	-0.49617	2.72213	-3.57512	0.000745698	0.00667171	-0.837708
C14orf80	-0.36165	4.14724	-3.5742	0.000747833	0.00668478	-0.840369
DCUN1D2	0.377093	3.98835	3.57416	0.000747929	0.00668478	-0.840488
MLPH	0.468184	5.73898	3.57398	0.000748345	0.00668506	-0.841007
GRIA1	-0.570298	2.99902	-3.57369	0.000748997	0.00668745	-0.841817
ZNF845	-0.248781	4.54035	-3.57346	0.000749549	0.00668894	-0.842503
LOC100132831	0.687766	4.91177	3.57329	0.000749935	0.00668895	-0.842983
NCF4	0.464716	4.34067	3.57234	0.000752132	0.00670509	-0.845705
HTR4	-0.341212	2.32226	-3.57216	0.000752552	0.00670539	-0.846224
CMTM7	0.474271	4.2972	3.57165	0.000753744	0.00671258	-0.847698
DHCR24	0.454174	6.67806	3.57145	0.000754193	0.00671313	-0.848252
SNX31	-0.472536	2.32275	-3.57098	0.00075529	0.00671639	-0.849604
TTC30B	-0.544476	3.66679	-3.57096	0.000755332	0.00671639	-0.849657
FAM127B	-0.344887	7.17043	-3.57027	0.000756963	0.00672664	-0.851664
CCDC77	-0.547575	4.80829	-3.57014	0.00075726	0.00672664	-0.852029
FLJ11710	-0.477203	3.51186	-3.56921	0.00075944	0.00673831	-0.854705
TUFM	-0.559965	6.75626	-3.56912	0.000759641	0.00673831	-0.854951
N6AMT1	-0.310406	4.26386	-3.56908	0.000759738	0.00673831	-0.855069
RNASEH2B	0.278835	4.83492	3.56872	0.000760569	0.00674224	-0.856087
CD37	0.451993	4.6721	3.5684	0.000761328	0.00674552	-0.857016
TCEB1	-0.335759	7.40884	-3.56798	0.000762324	0.0067509	-0.858232
MAN1B1	0.621831	3.80094	3.56747	0.000763516	0.00675301	-0.859686
PMP22	-0.329372	7.80771	-3.56746	0.000763539	0.00675301	-0.859714
CA5A	-0.429813	3.01253	-3.56738	0.000763728	0.00675301	-0.859945
ZNF19	-0.411329	2.76553	-3.56699	0.000764643	0.00675766	-0.861059
BRSK1	-0.448999	2.47548	-3.56649	0.000765818	0.00675979	-0.862488
SNX2	-0.398935	7.12691	-3.56641	0.000766011	0.00675979	-0.862722
CCRL1	-0.507762	4.96167	-3.5664	0.000766052	0.00675979	-0.862773
LOC730102	-0.409832	5.04098	-3.56621	0.000766494	0.00676025	-0.863309
YKT6	0.387261	4.28547	3.56514	0.000769023	0.00677911	-0.866374
SLC9A3R2	-0.648838	6.36404	-3.56473	0.000769993	0.00678422	-0.867548
ZNF471	-0.536182	2.91318	-3.56223	0.000775952	0.00683326	-0.874721
APOM	-0.286328	3.969	-3.56171	0.000777206	0.00684083	-0.876223
OSM	1.222	5.42233	3.56147	0.000777773	0.00684236	-0.876902
SMARCA5	0.493697	4.49685	3.56022	0.00078077	0.00686524	-0.880481
PTRH1	0.357454	4.90077	3.55913	0.000783398	0.00688487	-0.883608
UBL3	-0.404954	6.3661	-3.55762	0.000787056	0.00691351	-0.887941
UBC	-0.37688	9.16994	-3.55691	0.000788765	0.00692502	-0.88996
LOC100130950	-0.506817	2.96766	-3.55552	0.000792146	0.00695119	-0.893939
HHIPL1	-0.559736	3.38282	-3.55437	0.000794952	0.00697229	-0.897228
LIX1L	-0.294608	4.41461	-3.55408	0.000795676	0.00697263	-0.898075
IRF2BP2	-0.418737	7.93213	-3.55403	0.000795794	0.00697263	-0.898213
DCN	-0.489833	8.87428	-3.55344	0.000797229	0.00698168	-0.899889
C17orf63	-0.233254	5.38277	-3.55279	0.000798837	0.00699224	-0.901763
CALR	-0.336944	7.42728	-3.5526	0.000799316	0.00699291	-0.902321
CARS	0.375186	4.0245	3.55179	0.000801303	0.00700676	-0.904631
HDAC10	-0.498887	3.19067	-3.5515	0.00080201	0.00700941	-0.90545
ZNF502	-0.295273	4.56768	-3.55126	0.000802596	0.00701101	-0.906131
SKP2	-0.474282	3.08412	-3.54924	0.000807609	0.00705125	-0.911922
MED13L	-0.375521	8.27203	-3.54784	0.00081109	0.00707808	-0.915922
FANCL	-0.435543	5.48867	-3.54753	0.000811867	0.00708131	-0.916813
KLHL34	-0.545337	2.63629	-3.54602	0.000815657	0.00711079	-0.921145
KCNQ5	-0.375612	2.6524	-3.54423	0.00082014	0.00714628	-0.926242
GLE1	-0.346752	2.98252	-3.54303	0.00082318	0.00716634	-0.929684
PHLDA1	0.657598	3.83854	3.54299	0.000823275	0.00716634	-0.929791
NINJ2	-0.4507	5.06513	-3.54283	0.00082368	0.00716634	-0.930247
CAB39L	-0.400614	3.89766	-3.54238	0.000824815	0.00717262	-0.931528
UXS1	-0.365879	5.36777	-3.54186	0.000826139	0.00718055	-0.93302
CDC16	-0.269782	5.76527	-3.54005	0.000830757	0.00721707	-0.938204
[truncated: 15,367 more rows]

## Sheet: Down regulated DEGs
id	logFC	AveExpr	t	P.Value	adj.P.Val	B
ZNF555	-0.585383	4.28785	-6.88325	6.28671e-09	1.06397e-06	10.3048
C7orf31	-0.585477	3.75601	-4.83458	1.14214e-05	0.000284135	3.1064
C1orf145	-0.586039	2.62212	-4.27209	7.87582e-05	0.00124564	1.273
RGL2	-0.586242	5.67657	-5.00012	6.37088e-06	0.000181697	3.66312
NPHS2	-0.586258	2.88052	-3.74919	0.000432907	0.00446164	-0.330275
TNFRSF25	-0.586759	5.98084	-3.75066	0.000430908	0.00444415	-0.325946
RIBC1	-0.586803	4.48433	-2.69643	0.00932015	0.0436821	-3.15122
LOC157562	-0.586993	4.04948	-4.05243	0.00016309	0.00214669	0.58606
COMTD1	-0.587328	5.82538	-7.74154	2.5327e-10	1.01271e-07	13.3943
SPHAR	-0.587532	4.86339	-5.9122	2.33578e-07	1.48041e-05	6.82935
CNOT1	-0.587769	2.89616	-4.79659	1.30468e-05	0.000312082	2.97964
SSPN	-0.587781	5.52511	-4.01763	0.000182746	0.00233287	0.47893
LOC100130152	-0.588141	5.7555	-3.44565	0.00110797	0.00892854	-1.20557
FOXP4	-0.588273	3.36011	-3.73655	0.00045054	0.00462143	-0.36761
ZNF550	-0.588468	4.93443	-5.47864	1.14268e-06	4.75871e-05	5.30654
XPA	-0.588532	4.86516	-5.78933	3.67164e-07	2.07018e-05	6.39519
MIER2	-0.588861	5.46867	-4.75685	1.49901e-05	0.000345707	2.84743
DKFZP564C152	-0.58909	3.5959	-3.97555	0.000209574	0.00259406	0.35008
PGK1	-0.589146	7.54749	-5.9726	1.86902e-07	1.25318e-05	7.04342
ZNF765	-0.589419	3.70037	-5.0375	5.57951e-06	0.000165914	3.78974
LPIN3	-0.589497	2.73418	-4.5694	2.86954e-05	0.000572129	2.22992
TMEM106C	-0.589653	6.58482	-6.66578	1.41832e-08	1.93941e-06	9.52213
CNNM3	-0.589699	4.50617	-5.63422	6.48232e-07	3.18901e-05	5.84989
CEP57	-0.589825	4.394	-5.13011	4.01165e-06	0.000127128	4.10487
TRIM41	-0.590942	4.18044	-6.39234	3.93602e-08	4.11765e-06	8.54049
ANKS3	-0.590962	5.18312	-6.15147	9.63878e-08	7.85855e-06	7.67958
SMARCAD1	-0.591489	4.96631	-4.75919	1.48679e-05	0.000344098	2.85522
AMZ1	-0.591716	2.93556	-2.32118	0.0240697	0.0880172	-3.99068
CTGF	-0.591724	7.00248	-2.81018	0.00687659	0.034708	-2.87778
JRK	-0.592735	3.52039	-5.39619	1.54086e-06	6.05396e-05	5.0202
H2AFJ	-0.592933	7.51743	-7.23448	1.68726e-09	4.18585e-07	11.5703
C2orf73	-0.593764	3.17122	-2.21331	0.0311088	0.105515	-4.21318
CNN2	-0.593833	5.14468	-4.19511	0.000101833	0.00151148	1.0302
SLU7	-0.594144	5.47079	-6.16155	9.28517e-08	7.6773e-06	7.71549
CYB5R2	-0.594763	5.73698	-3.27998	0.00181844	0.0130599	-1.66364
PTCD3	-0.594809	3.00178	-3.31903	0.00161992	0.0119607	-1.557
HOMER2	-0.595066	3.46703	-3.46571	0.00104255	0.0085965	-1.14913
KCNA4	-0.59533	3.36045	-2.22998	0.0299145	0.102586	-4.17938
TIMP3	-0.595545	7.94144	-3.6619	0.000569537	0.00547651	-0.586535
CYP2R1	-0.595673	5.72017	-6.3693	4.28882e-08	4.35553e-06	8.45796
CACNA2D3	-0.596199	2.78405	-5.20723	3.04409e-06	0.000103456	4.36869
ZRANB3	-0.596334	2.54237	-5.14049	3.86558e-06	0.000124085	4.14031
SPINK7	-0.59668	3.97536	-5.08974	4.63303e-06	0.000142501	3.96727
CDH10	-0.596757	2.68999	-3.32826	0.00157611	0.0117119	-1.53169
EPN2	-0.597265	6.45631	-5.68503	5.38274e-07	2.80711e-05	6.02816
DKFZp547J222	-0.597984	2.47253	-3.83395	0.000330704	0.00365797	-0.0781384
FOLH1	-0.59802	3.84159	-3.31809	0.00162445	0.0119687	-1.55958
SERPINI1	-0.598093	3.31147	-4.38881	5.31528e-05	0.000912106	1.64516
KHDRBS2	-0.598182	4.41782	-2.89735	0.00542053	0.0289729	-2.66261
MAPK4	-0.598654	3.97509	-3.65858	0.000575467	0.00552436	-0.5962
TOR1AIP1	-0.598911	4.45557	-4.42454	4.70861e-05	0.000832685	1.76001
ARHGEF10L	-0.598924	5.55917	-4.46898	4.04759e-05	0.000743814	1.90344
NTF3	-0.599113	3.4019	-3.21182	0.00222114	0.0152219	-1.84781
SPSB2	-0.599313	5.18592	-3.70711	0.000494306	0.00493908	-0.454258
ERG	-0.600865	2.97466	-5.03081	5.71354e-06	0.000168172	3.76708
TBX15	-0.601204	3.01451	-2.97323	0.00439151	0.0249969	-2.47141
LOC541473	-0.601374	2.70015	-3.51556	0.00089554	0.00766861	-1.008
C16orf79	-0.601531	3.25545	-4.11343	0.000133462	0.00183944	0.774978
SLC1A1	-0.601639	5.74352	-2.56421	0.0131471	0.0564433	-3.45824
MAPK9	-0.602505	3.93816	-5.00793	6.19695e-06	0.000178765	3.68954
CNTN6	-0.60267	4.02083	-3.59132	0.000709291	0.00642878	-0.791103
LOC400794	-0.603686	2.44402	-2.47286	0.016573	0.0670252	-3.66331
FAM169A	-0.603853	2.74468	-4.37498	5.57008e-05	0.000948333	1.60081
DENND4B	-0.60405	4.98135	-4.24576	8.60126e-05	0.00132891	1.18971
ATXN3L	-0.604168	2.44769	-2.5678	0.0130267	0.0560925	-3.45006
ZNF154	-0.604243	3.52637	-4.50997	3.51859e-05	0.000669999	2.03632
LOC149134	-0.604276	3.42625	-3.76893	0.0004067	0.00427786	-0.271855
MBD3	-0.604625	5.29736	-6.37993	4.12224e-08	4.22217e-06	8.49604
PRSS8	-0.605403	4.93975	-4.50346	3.59787e-05	0.000682103	2.01518
C11orf9	-0.60576	5.75496	-4.36406	5.77952e-05	0.000975524	1.56585
C9orf25	-0.606531	4.82766	-6.80987	8.27398e-09	1.29447e-06	10.0406
RECK	-0.606654	6.03028	-4.96018	7.33855e-06	0.000200973	3.52818
BRD1	-0.607221	6.34183	-6.01247	1.6129e-07	1.12942e-05	7.18497
CYP21A2	-0.607558	3.05945	-4.12322	0.000129221	0.00179312	0.805429
TRAIP	-0.607636	3.76989	-4.26905	7.95645e-05	0.00125238	1.26337
TRIM25	-0.60797	3.44947	-3.83898	0.000325436	0.00362519	-0.0630865
KIAA1462	-0.608123	6.72036	-3.47559	0.0010117	0.00840628	-1.12125
PNMAL1	-0.608606	4.62599	-2.46618	0.0168527	0.0678091	-3.67808
SCAND2	-0.608793	2.56042	-4.29301	7.34224e-05	0.00118499	1.33935
STX11	-0.608863	5.05722	-5.49541	1.07511e-06	4.55376e-05	5.36494
RS1	-0.609491	2.84948	-4.10244	0.000138382	0.00189075	0.740844
HSPG2	-0.610577	3.20788	-4.38973	5.29888e-05	0.000910672	1.64809
CCDC132	-0.611492	3.5948	-3.72719	0.000464042	0.00472089	-0.395215
NEIL1	-0.61199	5.63452	-5.55991	8.50184e-07	3.84487e-05	5.58989
TTC5	-0.612376	4.24335	-5.45246	1.25659e-06	5.18336e-05	5.21551
PKLR	-0.612507	2.38493	-5.07617	4.86244e-06	0.000148142	3.92111
ZBBX	-0.61283	3.14849	-2.09938	0.0404584	0.12723	-4.43861
EFCAB4B	-0.613087	2.47658	-3.73516	0.000452525	0.00463085	-0.37172
HTR1F	-0.613886	2.57729	-3.96748	0.00021514	0.00263804	0.325436
C17orf28	-0.614045	3.55809	-4.96845	7.12699e-06	0.000197396	3.55609
ALG6	-0.614074	4.22524	-4.39772	5.1573e-05	0.000892048	1.67375
RBMS1	-0.61521	5.99951	-6.53344	2.32541e-08	2.75002e-06	9.04657
JPH2	-0.615224	3.84349	-3.87519	0.000289793	0.00333502	0.0456919
ANKRD35	-0.615394	5.64329	-4.94778	7.66727e-06	0.000207416	3.48637
LOC100129292	-0.615408	4.40482	-4.27672	7.75454e-05	0.00123433	1.28768
KLK9	-0.615725	3.6893	-5.88486	2.58342e-07	1.60738e-05	6.7326
TCF23	-0.615859	2.86377	-4.19051	0.000103403	0.00152525	1.01575
MAGIX	-0.616154	3.49812	-4.97447	6.97677e-06	0.000195102	3.57642
CDR1	-0.617082	2.87697	-4.2083	9.74618e-05	0.00146159	1.07163
NOTCH4	-0.617447	6.1985	-3.83407	0.000330583	0.00365797	-0.0777937
FAM120C	-0.618254	3.36531	-4.37442	5.58059e-05	0.000948874	1.59902
SV2C	-0.619125	2.45762	-3.24861	0.00199436	0.0140504	-1.74872
UBQLN4	-0.61922	2.72497	-5.15732	3.63986e-06	0.00011837	4.19781
LRRC49	-0.619823	4.62215	-4.88821	9.45982e-06	0.000244828	3.28601
FAM111A	-0.619882	6.94214	-5.52525	9.64566e-07	4.20372e-05	5.46891
KIR2DL2	-0.620261	3.13865	-3.6625	0.000568475	0.00546984	-0.584793
ZBED2	-0.621161	5.47348	-2.63885	0.0108403	0.0489144	-3.28639
CECR7	-0.621172	5.54095	-3.64127	0.00060739	0.00573701	-0.646562
SNX22	-0.621923	3.80124	-3.16516	0.00254368	0.0168216	-1.97235
AMIGO1	-0.622185	3.36957	-5.00257	6.31574e-06	0.000181288	3.67142
PRKCDBP	-0.622317	6.87013	-4.86941	1.01064e-05	0.000256967	3.22297
SVIL	-0.622396	5.20848	-4.47824	3.92165e-05	0.000726825	1.93342
OGT	-0.622515	3.69728	-6.03651	1.47572e-07	1.05462e-05	7.27035
AR	-0.622833	4.37677	-4.35682	5.92275e-05	0.000993764	1.54267
LOC731275	-0.623268	3.9741	-4.70967	1.76664e-05	0.000392822	2.69107
UPK3A	-0.623306	2.76822	-4.95934	7.36031e-06	0.000200973	3.52536
LOC284454	-0.623354	3.37644	-2.67793	0.00978579	0.0452932	-3.19489
LAMA4	-0.62357	3.10005	-4.31019	6.93037e-05	0.00112796	1.39396
SYF2	-0.623608	6.49352	-5.80841	3.42303e-07	1.98148e-05	6.46247
ZNF486	-0.623673	2.88496	-4.01198	0.000186142	0.00236643	0.461602
NBPF14	-0.623759	5.55414	-5.26932	2.43555e-06	8.61422e-05	4.58201
HECW2	-0.623855	4.01048	-2.95699	0.00459506	0.0257644	-2.51262
ACTBL2	-0.624404	5.30089	-3.50515	0.000924509	0.00785855	-1.03758
ANXA5	-0.625461	7.36856	-6.2532	6.60624e-08	6.0381e-06	8.04265
ALX4	-0.625642	2.5942	-2.72049	0.00874514	0.0416876	-3.0941
RHCG	-0.626655	2.86479	-4.02693	0.00017728	0.00227879	0.507512
GNA11	-0.627086	5.42771	-4.88542	9.55303e-06	0.000246139	3.27666
NDRG2	-0.627105	3.86434	-4.23296	8.97685e-05	0.00137499	1.14931
RFX2	-0.627212	5.1029	-2.92231	0.00505964	0.0276134	-2.60011
ANKRA2	-0.627324	4.67862	-2.90831	0.00525915	0.0284107	-2.6352
ABCC13	-0.627632	3.09496	-4.07684	0.000150539	0.0020203	0.661489
FLJ13197	-0.627796	3.90074	-3.11626	0.00292864	0.0185467	-2.10155
FBXL2	-0.628335	3.86861	-5.6136	6.98935e-07	3.31804e-05	5.77768
GAMT	-0.628501	4.52242	-5.34363	1.86328e-06	6.98226e-05	4.83831
CHST6	-0.628809	3.78441	-2.34252	0.0228585	0.0848931	-3.94563
KPNA6	-0.629026	4.67792	-4.70635	1.78718e-05	0.000395364	2.68008
ZMYND11	-0.629027	4.29181	-4.52534	3.33823e-05	0.000641989	2.08627
SCN2B	-0.629042	3.09729	-4.48121	3.88205e-05	0.000721796	1.94305
GOLGA8E	-0.629595	3.52006	-4.50732	3.55066e-05	0.000675365	2.02771
LRRC36	-0.629661	5.8528	-2.859	0.00602174	0.031272	-2.75786
ELL2	-0.630183	6.3372	-2.5297	0.0143575	0.0602542	-3.53639
PLCH2	-0.630447	3.96362	-5.4451	1.29059e-06	5.28595e-05	5.18994
SMARCD3	-0.630576	6.19534	-6.4967	2.6672e-08	2.9883e-06	8.91469
NTRK3	-0.630716	3.20977	-4.80628	1.26118e-05	0.000304613	3.01194
ZC3HAV1L	-0.631203	4.94162	-3.94167	0.000233909	0.00282873	0.246829
ARID4A	-0.631776	3.60318	-4.91778	8.52377e-06	0.00022599	3.38536
C9orf4	-0.632292	2.449	-5.04062	5.51784e-06	0.000164927	3.80035
HOXC9	-0.632422	2.85746	-2.05948	0.0442682	0.134681	-4.51517
GPR182	-0.632802	2.88013	-3.89375	0.000273019	0.00318664	0.101642
CASS4	-0.632891	3.04639	-4.55978	2.96609e-05	0.000587334	2.19849
SLC35B4	-0.633219	3.34946	-5.26057	2.51341e-06	8.83562e-05	4.5519
CCDC41	-0.633447	4.33473	-5.84853	2.95328e-07	1.7504e-05	6.60415
MYCBPAP	-0.634038	3.66083	-2.24948	0.0285685	0.0992441	-4.13955
LY6G5B	-0.634826	2.67443	-4.59935	2.58838e-05	0.000528822	2.32789
TTLL7	-0.635225	3.00717	-5.0004	6.36457e-06	0.000181697	3.66407
NPFF	-0.635823	4.96376	-4.4914	3.74933e-05	0.000704664	1.97605
N4BP1	-0.63678	4.66043	-6.95444	4.81589e-09	8.99276e-07	10.5613
CCDC8	-0.636795	4.20912	-4.57986	2.76813e-05	0.000557672	2.2641
KIAA1539	-0.636876	3.37966	-6.49415	2.6927e-08	2.99753e-06	8.90554
FOXP2	-0.637128	4.66837	-4.6115	2.48218e-05	0.000511667	2.3677
CBX5	-0.637302	3.04261	-5.08874	4.64953e-06	0.000142657	3.96388
C19orf44	-0.637934	4.35854	-4.46759	4.06676e-05	0.000746548	1.89896
COIL	-0.638059	3.35342	-5.12522	4.08228e-06	0.000129131	4.08819
LRRC31	-0.63844	2.73537	-4.07337	0.000152266	0.00203874	0.650746
EEF2K	-0.638853	4.15828	-6.63583	1.58634e-08	2.15079e-06	9.41444
SEMA3B	-0.638888	5.21043	-4.26948	7.94507e-05	0.00125203	1.26472
PLEKHA6	-0.639021	4.68276	-3.12041	0.00289398	0.018403	-2.09065
KLF14	-0.639176	4.35228	-4.17656	0.000108305	0.00156866	0.972024
F8A1	-0.639537	6.54032	-5.8037	3.48272e-07	1.99607e-05	6.44588
C13orf30	-0.639964	3.07124	-2.22746	0.030092	0.102991	-4.18449
CBY1	-0.640302	4.40384	-5.96429	1.92724e-07	1.27257e-05	7.01396
RAP1GAP	-0.640942	2.78037	-5.33313	1.93523e-06	7.19639e-05	4.80204
ST18	-0.641768	2.47668	-3.30398	0.00169388	0.0123805	-1.59821
PDCD1LG2	-0.64196	2.77309	-4.24403	8.65123e-05	0.00133426	1.18423
ACIN1	-0.642278	4.49499	-4.18886	0.000103971	0.00152884	1.01058
MYO15B	-0.643101	3.805	-4.2974	7.23494e-05	0.00117174	1.35327
NEDD8	-0.643471	7.96579	-8.17379	5.06719e-11	2.83861e-08	14.9407
CYP2E1	-0.643903	3.04869	-4.26412	8.08887e-05	0.00126665	1.24776
SPRR2C	-0.64429	3.19955	-2.94252	0.00478389	0.0264914	-2.54922
CYP2B6	-0.6446	3.23721	-4.09942	0.000139769	0.0019037	0.731448
SMARCA2	-0.644636	5.12394	-6.66639	1.41512e-08	1.93941e-06	9.5243
LOC643650	-0.645455	2.59413	-4.33268	6.42525e-05	0.00106369	1.46558
RNPC3	-0.645596	5.10809	-5.77632	3.85138e-07	2.13684e-05	6.34933
NUP107	-0.647388	6.06819	-6.93623	5.1556e-09	9.42444e-07	10.4957
EPB41L4A	-0.648023	2.52418	-5.41823	1.42265e-06	5.74551e-05	5.09664
NET1	-0.648678	6.56685	-7.33833	1.1437e-09	3.20346e-07	11.9444
HEYL	-0.648726	5.93431	-3.66354	0.000566632	0.00546612	-0.581763
SLC9A3R2	-0.648838	6.36404	-3.56473	0.000769993	0.00678422	-0.867548
MATN2	-0.649302	4.04408	-4.3131	6.86295e-05	0.00111908	1.40321
MCOLN3	-0.649454	2.8928	-4.58642	2.70629e-05	0.000549482	2.28556
GHRL	-0.649723	3.80462	-2.63386	0.0109821	0.0493952	-3.29799
NRN1	-0.650222	5.38473	-3.70274	0.000501137	0.00499297	-0.467079
CCBL2	-0.650446	4.56411	-5.67537	5.5765e-07	2.86513e-05	5.99424
NEK11	-0.651032	3.26625	-3.76759	0.000408434	0.00429091	-0.275837
PIP4K2B	-0.651649	3.36749	-5.71166	4.88255e-07	2.60893e-05	6.12171
DNAJC27	-0.652443	4.33573	-4.64262	2.22914e-05	0.000472089	2.4699
PIH1D2	-0.652579	3.67766	-2.7044	0.00912607	0.0431013	-3.13235
HUWE1	-0.652581	4.92608	-5.58569	7.73898e-07	3.58387e-05	5.68001
TSC22D3	-0.652812	5.511	-3.2628	0.00191291	0.0135812	-1.71031
CUL9	-0.652833	6.46363	-6.72928	1.11857e-08	1.59222e-06	9.75052
DMPK	-0.652926	4.55697	-5.33099	1.95028e-06	7.23687e-05	4.79463
KLF16	-0.653107	7.55254	-2.50055	0.0154577	0.063741	-3.60176
CLASP2	-0.653633	5.38095	-5.6772	5.53933e-07	2.85448e-05	6.00066
AP3M1	-0.653655	4.18069	-6.83553	7.51625e-09	1.23139e-06	10.133
PTPRD	-0.654027	3.09221	-3.86315	0.000301201	0.00341427	0.00947294
CYP4F8	-0.654089	3.63065	-5.40665	1.48357e-06	5.88213e-05	5.05648
ZFP41	-0.655052	3.05682	-5.07184	4.93796e-06	0.000149655	3.90639
LOC646808	-0.656428	4.31076	-7.40508	8.90831e-10	2.66727e-07	12.1847
TNNT2	-0.656789	3.07274	-3.8795	0.000285809	0.00330011	0.0586784
OR2A20P	-0.657989	3.00942	-4.82925	1.16369e-05	0.000285837	3.08859
ZNF235	-0.658215	3.69844	-6.56096	2.09832e-08	2.56615e-06	9.14541
ZACN	-0.6587	2.57418	-4.28507	7.54052e-05	0.00120579	1.31414
OLFML3	-0.658839	4.27256	-2.78462	0.00736759	0.0365977	-2.93996
DUSP15	-0.658852	4.39716	-4.50614	3.56498e-05	0.000676711	2.02389
MFAP4	-0.658915	8.59435	-4.13383	0.000124771	0.00174318	0.838477
KANK1	-0.659061	5.3364	-5.2986	2.19182e-06	7.92982e-05	4.68289
RSC1A1	-0.65916	3.76122	-5.62836	6.62255e-07	3.22822e-05	5.82937
CEACAM7	-0.659166	5.20783	-3.50419	0.000927217	0.00787386	-1.0403
SLIT2	-0.659424	6.62365	-3.63053	0.000628055	0.00588387	-0.67776
MBNL2	-0.659609	6.15975	-4.58619	2.70849e-05	0.000549482	2.28479
CRIM1	-0.659902	4.45246	-4.92302	8.36772e-06	0.000223216	3.40299
GSN	-0.660537	7.53505	-5.88203	2.61051e-07	1.60738e-05	6.72258
PLAC2	-0.661751	3.41595	-3.59954	0.000691475	0.00630009	-0.76741
CXorf36	-0.662351	2.53294	-4.47172	4.0099e-05	0.00074002	1.91231
FAM108A1	-0.662588	5.31236	-5.92936	2.19248e-07	1.40948e-05	6.89014
PER3	-0.662616	3.25179	-3.81169	0.000355041	0.00385235	-0.144674
DGKH	-0.662703	4.60801	-3.98144	0.000205606	0.00256137	0.368056
SLC5A2	-0.662798	4.50249	-7.16574	2.18261e-09	4.81012e-07	11.3227
FBLN1	-0.662889	8.38836	-4.43266	4.5804e-05	0.000814992	1.78618
TRPC1	-0.663644	3.93774	-3.70368	0.00049966	0.00498398	-0.464322
SYNGR3	-0.664083	2.94014	-4.19329	0.000102453	0.00151422	1.02446
TRIM34	-0.664589	3.50097	-6.33993	4.78449e-08	4.74786e-06	8.3528
CSRP1	-0.666182	4.50531	-4.09113	0.000143631	0.00195019	0.705757
CREB3L4	-0.666525	5.12322	-6.4968	2.66621e-08	2.9883e-06	8.91505
DLG1	-0.667493	4.44483	-5.69853	5.12312e-07	2.71244e-05	6.07558
C1orf115	-0.66842	4.08205	-5.03434	5.64243e-06	0.000166824	3.77904
SLIT3	-0.669219	6.49289	-4.93141	8.12375e-06	0.000217042	3.43121
NDFIP1	-0.66943	5.25991	-5.69129	5.26084e-07	2.7679e-05	6.05013
CCDC17	-0.669642	4.03998	-2.10489	0.0399554	0.126134	-4.42795
WNT6	-0.669757	3.03448	-3.5871	0.000718606	0.00649625	-0.803253
TNNT1	-0.670618	3.58347	-2.97757	0.00433849	0.0247811	-2.46036
KRTAP5-8	-0.670825	4.97056	-2.44723	0.0176693	0.0700079	-3.71978
MNT	-0.671585	6.33635	-2.09442	0.0409152	0.12799	-4.44819
MAFA	-0.671597	4.63099	-3.6416	0.000606773	0.00573701	-0.645615
CENPT	-0.671759	3.31534	-3.87773	0.000287439	0.00331452	0.0533451
MDGA1	-0.672734	4.01198	-3.75722	0.000422061	0.00438106	-0.306543
SGCD	-0.672775	3.31215	-4.87794	9.80792e-06	0.000251216	3.25156
GZMH	-0.673364	5.98504	-2.74288	0.00823938	0.0398344	-3.0406
PCSK4	-0.673521	3.5733	-4.831	1.15655e-05	0.000285294	3.09445
FGF1	-0.673778	2.61809	-4.0427	0.000168369	0.00219654	0.55606
DNAI1	-0.674714	2.93358	-2.92865	0.00497156	0.027251	-2.58417
SGK2	-0.674843	2.55429	-4.4428	4.42516e-05	0.000794698	1.81886
HOXA9	-0.675069	2.86765	-4.97104	7.06191e-06	0.000196849	3.56485
HSD11B2	-0.675104	3.95748	-4.37207	5.6251e-05	0.000954892	1.5915
KLRC4	-0.675493	4.12164	-3.77504	0.000398898	0.00422137	-0.253729
ZBTB8OS	-0.676067	5.92673	-6.07989	1.25675e-07	9.57227e-06	7.42465
KLC4	-0.676319	2.96476	-5.3687	1.70196e-06	6.48165e-05	4.92499
ZC3H10	-0.676344	4.6144	-6.18222	8.59934e-08	7.24933e-06	7.78923
CHTF18	-0.676592	4.7649	-5.58486	7.76248e-07	3.58519e-05	5.6771
LMCD1	-0.676844	7.40805	-4.63992	2.25004e-05	0.000475934	2.46103
HIBCH	-0.677072	5.78769	-8.86158	4.01191e-12	3.8706e-09	17.3744
NEO1	-0.677553	5.00678	-5.1455	3.79697e-06	0.000122562	4.15742
GLT25D2	-0.677986	3.59416	-3.24668	0.00200574	0.0141019	-1.75395
EPHB3	-0.678696	3.73184	-4.61569	2.44653e-05	0.000507363	2.38145
MAP3K3	-0.679739	4.76753	-6.86574	6.71258e-09	1.12087e-06	10.2418
ANGPTL7	-0.679877	3.61524	-2.56439	0.0131408	0.0564433	-3.45781
PLA2G1B	-0.680096	5.9948	-3.34804	0.0014859	0.0111949	-1.47724
MS4A2	-0.680775	4.862	-3.66747	0.000559703	0.00542702	-0.57028
ANKRD6	-0.680886	3.40341	-4.75895	1.48807e-05	0.000344098	2.8544
SGCE	-0.680946	6.01029	-3.83865	0.000325772	0.00362652	-0.0640547
MFN1	-0.681107	4.33212	-8.1171	6.2543e-11	3.29128e-08	14.7385
FAM162B	-0.682609	5.91813	-3.60792	0.000673751	0.00620378	-0.743219
SPEG	-0.68266	5.73704	-3.03256	0.00371701	0.0221515	-2.31947
KLK10	-0.683038	3.80418	-3.91345	0.000256226	0.00304352	0.161235
CAP2	-0.684254	3.93569	-4.36428	5.77528e-05	0.000975524	1.56655
PRPH	-0.684358	3.41142	-4.41636	4.84124e-05	0.000848365	1.73368
TMEM100	-0.684461	6.66273	-2.12719	0.0379745	0.121607	-4.38451
FGF3	-0.68501	5.835	-4.4608	4.16203e-05	0.000761599	1.87699
C10orf95	-0.685251	3.65069	-4.37603	5.55027e-05	0.000945887	1.60419
ASPG	-0.686022	3.67945	-2.93523	0.00488161	0.0268783	-2.56759
C12orf69	-0.687607	3.51997	-3.65723	0.000577898	0.00553545	-0.600133
ZFP62	-0.688929	5.94893	-6.01063	1.62397e-07	1.1326e-05	7.1784
LOC728705	-0.689642	3.49868	-4.58438	2.72538e-05	0.000552264	2.27888
ZBTB37	-0.69003	2.65171	-4.90539	8.90436e-06	0.000233585	3.34371
TBX21	-0.690273	5.03447	-3.46086	0.00105805	0.00867108	-1.16282
CPA3	-0.690776	6.3958	-3.81503	0.000351283	0.00382469	-0.134705
FECH	-0.691972	3.08262	-5.93174	2.17329e-07	1.40826e-05	6.89858
ZNF462	-0.69199	5.90619	-5.22315	2.87504e-06	9.92603e-05	4.42333
KIAA1377	-0.692212	3.84239	-3.58391	0.00072573	0.00654363	-0.812439
FN1	-0.692677	7.82023	-4.52029	3.39648e-05	0.000651029	2.06985
GPIHBP1	-0.693123	6.96929	-2.64664	0.010622	0.0482507	-3.26822
C3orf54	-0.693345	4.74433	-4.62744	2.3492e-05	0.000492113	2.42003
SSBP2	-0.694024	4.65148	-6.76533	9.77451e-09	1.45081e-06	9.88025
WDR67	-0.694185	4.40348	-2.93941	0.00482539	0.0266617	-2.55707
KRTAP4-1	-0.696593	6.61448	-2.78225	0.00741463	0.0367426	-2.9457
CYP3A4	-0.696759	3.7438	-3.1204	0.00289408	0.018403	-2.09068
NOG	-0.698397	2.5169	-8.00287	9.56347e-11	4.74512e-08	14.3305
PNPLA7	-0.698856	2.79401	-4.4475	4.3549e-05	0.000785625	1.83404
LDB2	-0.698879	4.79479	-3.48927	0.000970429	0.00816495	-1.0826
SMAD7	-0.699124	4.77622	-5.3499	1.82159e-06	6.8769e-05	4.85996
PUM2	-0.69957	5.72658	-8.86907	3.90337e-12	3.8706e-09	17.4007
SEC14L3	-0.699837	3.65692	-2.5299	0.0143502	0.0602528	-3.53594
C15orf5	-0.700052	4.41228	-4.61582	2.4454e-05	0.000507363	2.38188
LRRC37A2	-0.70127	4.34094	-5.31485	2.06714e-06	7.57339e-05	4.73893
DNM1	-0.701315	3.07745	-3.88434	0.000281405	0.00325792	0.0732513
PORCN	-0.702155	5.56912	-8.84474	4.26702e-12	3.90006e-09	17.3153
MACF1	-0.702259	6.41234	-5.5292	9.50785e-07	4.16953e-05	5.4827
CNN1	-0.703416	7.07412	-3.05326	0.00350543	0.0212183	-2.26597
GOLGA8A	-0.703453	3.36826	-4.64992	2.17353e-05	0.000464275	2.49392
ACAN	-0.7042	3.41723	-2.72521	0.00863625	0.0413274	-3.08286
GAB1	-0.704468	3.0697	-4.94427	7.76297e-06	0.00020901	3.47454
ACBD7	-0.704536	4.03416	-2.97431	0.00437825	0.0249479	-2.46866
CLDN11	-0.70626	3.47825	-4.82617	1.1763e-05	0.000287712	3.07832
MYCNOS	-0.706703	2.31514	-3.04307	0.00360818	0.0216441	-2.29235
SCD5	-0.708058	5.27603	-4.88703	9.4991e-06	0.000245114	3.28206
PIK3IP1	-0.708845	3.92687	-6.23336	7.11193e-08	6.36628e-06	7.97176
LTK	-0.708847	4.04933	-2.71345	0.00890989	0.042322	-3.11085
LOC644656	-0.709018	3.73593	-4.83399	1.14451e-05	0.000284135	3.10442
TPM1	-0.70927	6.76254	-3.96802	0.000214761	0.00263709	0.327095
KCNE1	-0.709495	2.66001	-5.57347	8.09182e-07	3.70864e-05	5.63727
PABPC4L	-0.709573	3.56241	-3.79115	0.00037901	0.00405289	-0.205855
FAM110B	-0.710454	3.61675	-4.13982	0.000122326	0.00171453	0.857147
HCFC1R1	-0.711465	6.66685	-7.89937	1.40593e-10	6.26034e-08	13.9601
CLEC3B	-0.711601	8.5705	-4.36019	5.85569e-05	0.000984414	1.55345
MKRN1	-0.713063	6.92403	-8.90275	3.45086e-12	3.74547e-09	17.5188
ABCA6	-0.713237	5.25806	-5.04219	5.48715e-06	0.000164293	3.80568
RAB1B	-0.713915	2.72075	-4.92021	8.45095e-06	0.000224746	3.39355
HIST1H4D	-0.713999	4.07073	-5.00331	6.29924e-06	0.000181114	3.67392
NEK7	-0.715111	5.13414	-5.11143	4.28816e-06	0.000134177	4.04117
ZNF572	-0.715485	3.86264	-5.03415	5.64629e-06	0.000166824	3.77838
SHARPIN	-0.717436	5.32603	-5.98856	1.76198e-07	1.19526e-05	7.10006
PCDHB12	-0.719573	3.08403	-6.22774	7.26177e-08	6.46707e-06	7.95172
ZNF542	-0.719576	3.48689	-6.62699	1.63962e-08	2.17356e-06	9.38267
RGS22	-0.720199	3.90743	-2.99443	0.00413836	0.0239876	-2.41736
FAM96B	-0.722624	6.70013	-7.03292	3.5894e-09	6.93673e-07	10.844
DGCR8	-0.722734	4.09248	-5.53961	9.15438e-07	4.07628e-05	5.51901
HSPA2	-0.723085	4.69261	-4.31754	6.7613e-05	0.00110666	1.41733
ANKMY2	-0.723851	3.55765	-4.97349	7.00091e-06	0.000195463	3.57312
COL4A2	-0.724109	7.87471	-3.52604	0.000867246	0.00747424	-0.978167
MZF1	-0.724235	4.80812	-6.34304	4.72929e-08	4.72741e-06	8.36396
MACROD2	-0.725344	5.2887	-3.16628	0.00253547	0.0167893	-1.96939
IQCH	-0.727707	2.68204	-4.16734	0.000111672	0.00160233	0.943125
ATP1A2	-0.728001	4.7883	-3.30848	0.00167143	0.0122421	-1.58589
IL33	-0.728795	6.12717	-3.20428	0.00227048	0.0154867	-1.868
C9orf117	-0.728806	3.65649	-2.16398	0.0348938	0.114484	-4.31201
PCNP	-0.728953	6.60805	-5.72398	4.66686e-07	2.50138e-05	6.16505
RPRD2	-0.729449	4.74438	-8.67791	7.8696e-12	6.21198e-09	16.7284
SYNPO2L	-0.729546	3.07339	-3.65441	0.000583009	0.00557446	-0.608348
NEUROG3	-0.730832	6.23544	-2.25954	0.0278955	0.0974912	-4.1189
FOXC2	-0.731211	4.77221	-3.14799	0.00267312	0.0173928	-2.01789
NPR2	-0.732236	3.91642	-7.96435	1.10376e-10	5.18051e-08	14.1927
TRPV1	-0.733366	3.89814	-6.17805	8.73367e-08	7.327e-06	7.77434
C1QTNF5	-0.73444	5.42655	-3.223	0.00214977	0.0148677	-1.81777
IGFALS	-0.735903	4.03569	-5.46466	1.20218e-06	4.98261e-05	5.25791
FRAS1	-0.736154	5.60125	-3.85813	0.000306092	0.0034646	-0.0056327
TCEAL4	-0.736231	7.23291	-4.73954	1.59224e-05	0.000362873	2.78999
SH3GL3	-0.736387	3.95487	-3.37354	0.00137683	0.0105423	-1.40676
LTC4S	-0.738787	4.419	-5.31608	2.05803e-06	7.56298e-05	4.74316
SLAMF9	-0.740255	3.55833	-5.63294	6.5127e-07	3.19424e-05	5.84541
DYNC1H1	-0.740477	6.88907	-7.44664	7.62545e-10	2.36471e-07	12.3343
MYOZ1	-0.740973	3.48287	-3.941	0.000234417	0.0028329	0.24479
GJC2	-0.74149	4.89931	-5.94378	2.07884e-07	1.36231e-05	6.94124
GRAMD2	-0.741989	4.02842	-3.60724	0.000675157	0.00620479	-0.745161
C6orf192	-0.742624	5.60907	-5.52488	9.65844e-07	4.20372e-05	5.46764
SEMA6C	-0.742819	3.48512	-6.81689	8.05937e-09	1.28403e-06	10.0659
CEP78	-0.742949	3.80005	-7.90454	1.3791e-10	6.26034e-08	13.9786
WDR19	-0.744768	3.62373	-4.94612	7.71254e-06	0.000208299	3.48076
ZRANB2	-0.744803	6.27752	-6.51821	2.46139e-08	2.82449e-06	8.99192
EFR3B	-0.745339	5.82399	-3.38933	0.00131312	0.0101214	-1.36293
ITGA10	-0.747378	2.61623	-4.01726	0.000182965	0.00233287	0.477804
PRDM6	-0.747684	4.90579	-3.76629	0.000410113	0.00430334	-0.279675
GTPBP3	-0.748238	4.60214	-8.0395	8.34515e-11	4.26241e-08	14.4614
GABBR1	-0.74987	3.39286	-4.96234	7.28255e-06	0.000200426	3.53549
DES	-0.750801	6.01888	-3.94076	0.000234596	0.0028331	0.244071
LRRC45	-0.751849	3.83853	-4.90189	9.01497e-06	0.000235774	3.33193
CEACAM20	-0.752098	2.88748	-4.97496	6.96474e-06	0.000195102	3.57807
CHODL	-0.752528	3.16965	-3.52227	0.000877322	0.00755306	-0.988903
C6orf165	-0.754101	4.30609	-2.06307	0.0439137	0.134002	-4.50835
LUZP2	-0.755219	2.64973	-4.2581	8.25371e-05	0.00128666	1.22869
HSPB3	-0.755313	4.29678	-3.00186	0.00405295	0.0235949	-2.39836
LOC649395	-0.755638	3.2544	-5.50142	1.05188e-06	4.4882e-05	5.38587
TMEM178	-0.755653	3.38132	-5.02402	5.85289e-06	0.000171982	3.74407
AMOTL2	-0.755931	6.83943	-4.32739	6.54069e-05	0.00107699	1.44872
GIN1	-0.755961	4.42405	-7.64205	3.6724e-10	1.35691e-07	13.037
KANK4	-0.756172	4.24848	-4.05212	0.000163257	0.00214669	0.585096
SLC35A5	-0.756419	3.97781	-4.36072	5.84528e-05	0.000983615	1.55514
EXOC1	-0.759067	5.97304	-10.0618	5.31285e-14	2.16624e-10	21.5086
OPHN1	-0.759347	4.78884	-5.5403	9.13143e-07	4.07628e-05	5.52142
NTN1	-0.759937	5.00358	-4.0812	0.000148402	0.00199779	0.674963
AMOTL1	-0.759938	3.4767	-5.83477	3.10666e-07	1.82264e-05	6.55555
ZNF174	-0.760576	3.72812	-5.66466	5.7995e-07	2.93627e-05	5.95664
C19orf33	-0.761073	5.74361	-5.83518	3.102e-07	1.82264e-05	6.55699
PSPC1	-0.762273	4.71745	-5.28835	2.27429e-06	8.16018e-05	4.64755
CCDC66	-0.762708	4.1542	-2.55408	0.0134923	0.0574968	-3.48125
C20orf96	-0.763049	3.22312	-4.96511	7.21168e-06	0.000199107	3.54482
LTBP2	-0.764011	5.0628	-3.93609	0.000238169	0.00286827	0.229872
APP	-0.765426	5.57963	-6.05823	1.3617e-07	1.01928e-05	7.34759
GPC3	-0.766297	5.50376	-5.11489	4.23561e-06	0.000132772	4.05295
ECEL1P2	-0.767014	3.52777	-4.78861	1.34163e-05	0.000319161	2.95305
MGEA5	-0.767584	7.62966	-7.36785	1.02402e-09	2.91527e-07	12.0507
SRI	-0.76864	4.63365	-6.31313	5.28631e-08	5.18655e-06	8.25692
ANKAR	-0.769363	3.97502	-5.18249	3.32628e-06	0.000111299	4.28393
MYB	-0.770422	4.5874	-3.66851	0.000557896	0.00542243	-0.567262
SLC25A27	-0.770628	2.76795	-5.32412	1.99923e-06	7.37125e-05	4.7709
LRRC46	-0.771535	4.00697	-2.48684	0.0160013	0.0653235	-3.63231
IGLON5	-0.772605	2.99832	-4.7249	1.67553e-05	0.000376641	2.74146
AQP4	-0.7745	4.32154	-3.90316	0.000264869	0.00311414	0.130089
CCDC48	-0.775186	5.93236	-3.37275	0.00138007	0.0105595	-1.40894
ENPP2	-0.775467	5.20043	-3.04495	0.00358899	0.0215414	-2.28748
RSPH10B	-0.776013	2.92789	-2.88607	0.00559129	0.0296393	-2.69071
CMKLR1	-0.776956	4.38094	-5.56297	8.40747e-07	3.8221e-05	5.60059
AMT	-0.779009	4.8342	-7.28609	1.39076e-09	3.66027e-07	11.7562
TRIM45	-0.779898	4.17323	-4.91684	8.55196e-06	0.000226392	3.38221
TRPC3	-0.782096	3.6708	-6.04741	1.41734e-07	1.03446e-05	7.30912
ZC3H14	-0.782947	3.96231	-8.20496	4.51392e-11	2.70306e-08	15.0518
SPRY3	-0.783701	3.47682	-5.44047	1.31245e-06	5.35119e-05	5.17385
HIST1H4L	-0.786928	6.58723	-4.35984	5.86249e-05	0.000984604	1.55235
RAB39B	-0.788015	2.6781	-5.16845	3.49778e-06	0.000115164	4.23587
THSD4	-0.788274	5.46428	-5.1028	4.42221e-06	0.000136953	4.01177
NKX2-8	-0.789222	4.81532	-3.21502	0.00220046	0.0150983	-1.83921
NTNG1	-0.793717	3.26341	-4.23606	8.88457e-05	0.00136781	1.15908
EGFL7	-0.793808	6.12384	-4.28602	7.51654e-05	0.00120409	1.31716
PPP1R14A	-0.79391	6.11262	-5.10218	4.43208e-06	0.000136953	4.00964
CORO6	-0.794101	4.32975	-5.41933	1.41699e-06	5.73602e-05	5.10045
LHX1	-0.795976	4.10681	-3.7568	0.000422615	0.00438419	-0.307769
MEF2D	-0.796979	4.70935	-5.00136	6.3428e-06	0.000181697	3.66734
LOC90246	-0.797273	3.74587	-6.22412	7.36018e-08	6.52127e-06	7.93878
ITGA7	-0.799841	5.73167	-4.04995	0.000164418	0.00215713	0.57842
MMP14	-0.800812	4.35817	-4.18312	0.000105975	0.00154782	0.992557
ZNF577	-0.80172	4.41299	-5.52602	9.61872e-07	4.20372e-05	5.47159
SBF2	-0.802801	4.01789	-5.41482	1.44034e-06	5.77668e-05	5.0848
POLR2J2	-0.803106	4.07231	-4.16805	0.000111409	0.00160027	0.945353
LIMS2	-0.80561	5.73257	-3.45325	0.00108276	0.00880714	-1.18423
TINAGL1	-0.806748	4.1635	-3.78182	0.000390409	0.00414923	-0.233595
LOC389831	-0.807405	3.77787	-2.74756	0.00813699	0.0395154	-3.02936
ADH1C	-0.809664	6.57562	-4.36896	5.68469e-05	0.000964066	1.58152
C20orf46	-0.810981	4.74671	-4.98544	6.71108e-06	0.000189812	3.61347
KRT4	-0.811557	4.73827	-2.76988	0.00766519	0.0376559	-2.97562
TEPP	-0.813976	3.25067	-6.924	5.39723e-09	9.66271e-07	10.4516
ACTG2	-0.815492	7.12522	-3.04487	0.00358982	0.0215414	-2.28769
PFKFB3	-0.817236	3.34241	-5.02283	5.8777e-06	0.000172418	3.74003
TMSB15A	-0.817261	4.51125	-2.97427	0.00437874	0.0249479	-2.46876
LCE1A	-0.817774	7.02991	-7.31578	1.24443e-09	3.43028e-07	11.8632
GGTLC1	-0.818522	6.62137	-4.57378	2.82664e-05	0.000564223	2.24423
FOLR1	-0.822747	7.72286	-6.33837	4.81222e-08	4.74824e-06	8.34725
KCNMA1	-0.823706	2.91584	-4.67968	1.96059e-05	0.000427196	2.59198
CYP26B1	-0.824263	4.54033	-2.65118	0.0104967	0.047819	-3.25761
AKAP9	-0.824293	6.3837	-6.28635	5.84007e-08	5.60324e-06	8.16115
ART4	-0.825678	3.59227	-3.96799	0.000214785	0.00263709	0.326987
OGN	-0.826785	4.66253	-3.01392	0.00391774	0.0230181	-2.36744
GPC6	-0.826971	5.11227	-3.83486	0.000329741	0.00365197	-0.0754049
NUDT13	-0.82895	3.33647	-6.27632	6.06217e-08	5.7215e-06	8.12527
THEG	-0.830524	2.97337	-5.34241	1.87151e-06	6.9894e-05	4.83408
ANO1	-0.83095	4.69921	-4.44767	4.35245e-05	0.000785625	1.83457
C8orf84	-0.83186	4.41101	-4.08897	0.000144659	0.00196261	0.699035
ST6GALNAC3	-0.832701	4.31974	-4.70712	1.78242e-05	0.000394815	2.68261
CBX6	-0.834436	4.47091	-6.07683	1.27111e-07	9.63933e-06	7.41373
KIAA1033	-0.837061	6.29932	-7.38399	9.64018e-10	2.79019e-07	12.1088
ATP1B2	-0.839526	3.9144	-5.31057	2.09927e-06	7.64312e-05	4.72417
NXF3	-0.841659	4.62116	-4.04987	0.000164461	0.00215713	0.578173
RAPGEF4	-0.842531	3.63212	-5.62066	6.81156e-07	3.27672e-05	5.80239
LRRC2	-0.843777	2.95388	-3.7599	0.000418492	0.00436488	-0.298597
HIST1H2AB	-0.843911	3.215	-6.61405	1.72086e-08	2.22778e-06	9.33615
MERTK	-0.847619	2.84414	-4.78106	1.37748e-05	0.0003263	2.92793
TPM2	-0.848911	7.94273	-4.99217	6.553e-06	0.000185644	3.63622
PTGDR	-0.851397	3.57653	-4.51293	3.48312e-05	0.000663972	2.04594
ACTB	-0.853408	8.05258	-7.46325	7.16586e-10	2.26259e-07	12.3941
HSPB9	-0.864874	3.84436	-4.20036	0.000100071	0.0014917	1.04668
HIST1H4E	-0.86552	3.42481	-5.40225	1.50739e-06	5.96296e-05	5.04123
MYH11	-0.867794	7.43412	-3.6671	0.000560355	0.00542729	-0.571367
PTRF	-0.868675	8.85958	-8.32562	2.88656e-11	1.85659e-08	15.4812
BCHE	-0.87008	5.05935	-3.45867	0.0010651	0.00870012	-1.16898
NDP	-0.870147	2.62108	-3.62397	0.000640986	0.00597319	-0.696758
SETBP1	-0.87104	6.07572	-6.38084	4.10824e-08	4.22217e-06	8.49932
PLEKHH3	-0.871404	5.17834	-7.1848	2.03225e-09	4.67893e-07	11.3913
KIAA1009	-0.871662	3.66639	-5.87919	2.63794e-07	1.60738e-05	6.71255
ADH1A	-0.871809	6.29526	-3.97634	0.000209043	0.00258933	0.352466
LMOD1	-0.875812	4.88808	-4.80681	1.25887e-05	0.000304477	3.01369
C10orf116	-0.876722	8.09623	-7.16091	2.22247e-09	4.81012e-07	11.3052
MAOB	-0.876861	4.55891	-5.4466	1.28363e-06	5.26986e-05	5.19512
FAM48A	-0.878515	4.05751	-9.09167	1.73204e-12	2.23603e-09	18.1791
DNASE1L3	-0.888774	5.86773	-2.75356	0.00800761	0.0389524	-3.01495
GPM6A	-0.89482	4.94123	-3.87159	0.000293158	0.00335374	0.034862
SOS1	-0.89655	2.54121	-6.28186	5.9384e-08	5.64923e-06	8.1451
HCRT	-0.899445	5.28022	-6.60126	1.80507e-08	2.2719e-06	9.29019
BZRAP1	-0.900045	4.85792	-6.90515	5.79198e-09	1.01599e-06	10.3837
CYP3A7	-0.91271	4.9594	-4.04416	0.00016757	0.00218798	0.560542
ABCG2	-0.917968	5.01306	-4.27287	7.85536e-05	0.00124354	1.27546
GBA3	-0.918954	3.0905	-4.58096	2.75768e-05	0.000556212	2.26769
GPR20	-0.920387	4.32388	-6.00189	1.67729e-07	1.14677e-05	7.14737
VEGFA	-0.928416	5.94377	-5.63222	6.52975e-07	3.19424e-05	5.8429
ZNF713	-0.930557	5.77604	-4.01898	0.000181943	0.00232668	0.483072
DDR2	-0.934915	4.33887	-4.43591	4.53004e-05	0.000809349	1.79666
ST6GALNAC5	-0.935161	4.32564	-7.4796	6.7408e-10	2.16779e-07	12.4529
TCAP	-0.936026	4.49917	-5.6386	6.37931e-07	3.17298e-05	5.86525
SOSTDC1	-0.936076	4.6431	-2.73874	0.00833074	0.0401552	-3.05051
PRINS	-0.936901	5.63391	-2.89132	0.00551116	0.0293129	-2.67764
HOXB3	-0.936956	5.29122	-4.53949	3.18006e-05	0.000621204	2.13235
PCDH18	-0.938008	3.40218	-4.57849	2.78116e-05	0.000559001	2.25964
IP6K2	-0.938174	4.81638	-6.01925	1.57298e-07	1.11496e-05	7.20904
GATA2	-0.944559	4.16296	-5.50994	1.01982e-06	4.36212e-05	5.41553
HOXA2	-0.949665	3.41844	-6.00683	1.64689e-07	1.13944e-05	7.16494
MYOZ3	-0.950047	3.96258	-6.1603	9.32806e-08	7.6773e-06	7.71106
LRIG1	-0.95241	6.29086	-6.75806	1.00439e-08	1.47816e-06	9.85409
CALCRL	-0.954112	4.53224	-3.44972	0.00109439	0.00885199	-1.19414
TBC1D9	-0.955404	5.78831	-8.52711	1.37114e-11	9.92134e-09	16.1957
LOC728763	-0.955843	4.01044	-3.25346	0.00196619	0.0139083	-1.73562
CNTN4	-0.957047	2.9011	-6.19376	8.2387e-08	6.99293e-06	7.83041
PLN	-0.970497	5.56007	-3.42637	0.00117451	0.00932628	-1.25963
HIST1H4B	-0.972988	6.05795	-7.48845	6.52113e-10	2.13672e-07	12.4848
PNMT	-0.973929	3.89595	-3.27946	0.00182128	0.0130696	-1.66508
C10orf28	-0.976206	3.34297	-7.19945	1.92374e-09	4.51455e-07	11.4441
AGER	-0.991317	8.33492	-4.60281	2.55765e-05	0.000523774	2.33924
ERBB2	-0.993016	6.53094	-9.97004	7.35504e-14	2.16624e-10	21.1985
RAB23	-0.993753	4.0918	-6.6285	1.63038e-08	2.17356e-06	9.3881
HOXA6	-0.994593	3.29039	-6.93652	5.15006e-09	9.42444e-07	10.4967
RTKN2	-0.996654	5.83118	-3.10918	0.00298871	0.0188264	-2.12014
ITLN2	-1.00341	6.13093	-3.2962	0.00173337	0.0126054	-1.61946
AGBL1	-1.00532	4.68244	-4.21986	9.3778e-05	0.00141784	1.10803
L1TD1	-1.00918	3.70499	-5.20932	3.02134e-06	0.000103255	4.37587
PPP3R1	-1.00994	3.0276	-8.65599	8.53023e-12	6.4407e-09	16.6511
LTBP4	-1.01419	6.57436	-6.91441	5.59456e-09	9.91379e-07	10.4171
GABRE	-1.0169	5.84155	-6.20129	8.01159e-08	6.95646e-06	7.85727
ZNF682	-1.01859	3.15658	-5.50049	1.05545e-06	4.49241e-05	5.38262
NR2F2	-1.03182	6.36889	-5.86693	2.75981e-07	1.65586e-05	6.66919
SLITRK6	-1.03289	4.31655	-3.53638	0.00084017	0.00728791	-0.94868
LOC100132247	-1.03336	7.11881	-6.79859	8.63068e-09	1.30421e-06	9.99998
CACNA1H	-1.03429	4.09238	-7.66038	3.42922e-10	1.32337e-07	13.1029
DACT3	-1.03513	5.96236	-5.86547	2.7747e-07	1.65586e-05	6.66403
GRM8	-1.03981	3.08073	-4.14926	0.000118566	0.0016789	0.886602
GDF10	-1.04029	5.37386	-3.45059	0.00109152	0.00884415	-1.1917
MYH2	-1.04558	3.56016	-3.62289	0.00064314	0.00598274	-0.699885
C1QTNF7	-1.04882	3.83333	-6.42976	3.42365e-08	3.62531e-06	8.67459
PRRT2	-1.0621	4.59621	-6.74312	1.06213e-08	1.53708e-06	9.80032
PI16	-1.06325	4.105	-4.69982	1.82821e-05	0.000403928	2.65847
CCDC37	-1.07004	3.65441	-3.08152	0.00323468	0.0199692	-2.19251
SDC1	-1.07531	3.29618	-6.58043	1.95116e-08	2.40311e-06	9.21534
GBP6	-1.09109	5.80861	-5.42614	1.38244e-06	5.62237e-05	5.12409
IQCD	-1.09494	4.22015	-3.75545	0.000424424	0.00439508	-0.311766
PPP1R3C	-1.10068	5.41553	-3.64312	0.000603908	0.00571524	-0.6412
INMT	-1.10255	4.0135	-5.02189	5.89751e-06	0.000172418	3.73682
NBPF3	-1.10508	3.90487	-9.44031	4.89669e-13	9.44844e-10	19.388
NOV	-1.11154	5.08111	-3.97351	0.000210972	0.00260394	0.343828
DPT	-1.13018	7.04125	-6.05063	1.40059e-07	1.03446e-05	7.32055
KLK7	-1.14904	3.07064	-4.41778	4.81802e-05	0.00084612	1.73824
LOC338799	-1.17161	5.11951	-7.09037	2.89452e-09	5.98408e-07	11.0511
SHANK3	-1.22109	5.47365	-5.52962	9.49323e-07	4.16953e-05	5.48418
FIBIN	-1.22737	4.58757	-5.35795	1.76934e-06	6.69421e-05	4.88782
NPIP	-1.2447	7.55399	-10.3863	1.69499e-14	1.2335e-10	22.5967
C2orf83	-1.26016	2.76275	-2.55892	0.0133265	0.0569769	-3.47028
RPA4	-1.2612	4.22357	-3.65439	0.000583048	0.00557446	-0.60841
GNG13	-1.26199	3.58465	-7.22515	1.74723e-09	4.27302e-07	11.5367
DPP6	-1.28534	3.30172	-6.01407	1.60339e-07	1.1273e-05	7.19065
TDRD10	-1.38999	3.34321	-6.59102	1.87546e-08	2.32637e-06	9.2534
CABP7	-1.41093	3.37568	-2.85788	0.0060403	0.0313408	-2.76064
FHL1	-1.44195	5.97849	-9.29265	8.34926e-13	1.31812e-09	18.8776
FAT2	-1.51292	2.80549	-6.54513	2.22605e-08	2.67464e-06	9.08857
LOC100128164	-1.5162	4.69716	-10.321	2.13089e-14	1.2335e-10	22.3789
VPS18	-1.86066	6.53043	-6.46391	3.01427e-08	3.24599e-06	8.79705
XIST	-2.93033	7.27264	-2.60524	0.011829	0.0521641	-3.36424

## Sheet: Up regulated DEGs
id	logFC	AveExpr	t	P.Value	adj.P.Val	B
ADAMTS4	2.15285	6.23376	3.9048	0.000263471	0.00310409	0.135058
SPP1	1.85348	5.31751	4.48179	3.87446e-05	0.000721796	1.94491
IL8	1.79767	4.59467	3.8881	0.00027802	0.00322518	0.0846062
LMNB1	1.75067	4.52646	7.18278	2.04767e-09	4.67893e-07	11.384
IL6	1.64868	6.31108	3.30989	0.00166447	0.0122014	-1.58204
METTL7A	1.55817	5.6389	6.0368	1.4741e-07	1.05462e-05	7.2714
TNFRSF1A	1.54506	5.9476	8.39601	2.22478e-11	1.48598e-08	15.7312
TAF5L	1.5411	4.43382	7.65399	3.51214e-10	1.32591e-07	13.0799
PHLDA2	1.47117	5.88177	5.48365	1.12207e-06	4.70675e-05	5.32398
S100A9	1.4522	6.56942	4.90881	8.79761e-06	0.000231134	3.35521
FOXE1	1.45139	4.63001	3.48207	0.000991934	0.00827772	-1.10294
C4orf7	1.44566	3.71563	2.95532	0.00461653	0.0258615	-2.51686
PLA2G2A	1.44514	3.94154	3.72565	0.000466291	0.00474099	-0.399735
SLC39A7	1.43602	5.34109	7.85201	1.67736e-10	6.93549e-08	13.7904
TUBB3	1.40725	4.2606	3.81764	0.000348376	0.00380489	-0.126919
ZNF652	1.3952	4.94571	6.00704	1.64567e-07	1.13944e-05	7.16565
CHMP4B	1.38844	5.9154	9.06859	1.88389e-12	2.23603e-09	18.0987
RND1	1.36489	4.16663	5.14757	3.76898e-06	0.000122112	4.1645
CTSS	1.34803	4.53408	5.64174	6.3064e-07	3.15611e-05	5.87628
CCL20	1.33819	4.42938	3.42123	0.00119288	0.00942475	-1.27401
TMEM201	1.33311	6.12063	7.15956	2.23372e-09	4.81012e-07	11.3004
MACC1	1.30261	4.58078	5.0359	5.61126e-06	0.000166573	3.78433
SERPIND1	1.29178	4.24418	3.58297	0.000727838	0.00655243	-0.81514
RNF125	1.28962	4.05512	5.86561	2.77324e-07	1.65586e-05	6.66453
CAND1	1.27463	5.24671	9.23474	1.02989e-12	1.49042e-09	18.6768
OSM	1.222	5.42233	3.56147	0.000777773	0.00684236	-0.876902
PHF5A	1.21891	4.69147	10.4588	1.3149e-14	1.2335e-10	22.8382
APOBEC3A	1.2155	4.95701	4.08586	0.000146142	0.00197502	0.689423
JUNB	1.2073	8.45938	4.36354	5.7897e-05	0.000976154	1.56419
RAB13	1.17506	5.68711	8.81016	4.84334e-12	4.20547e-09	17.1939
SNAI1	1.1541	5.124	4.32729	6.54282e-05	0.00107699	1.44842
CSF3	1.15401	4.78268	2.32581	0.0238017	0.0872947	-3.98092
C10orf46	1.14983	5.23384	9.7058	1.88646e-13	4.09503e-10	20.2996
ZNF728	1.14935	3.74142	6.75294	1.0238e-08	1.49406e-06	9.83568
SLCO4A1	1.14422	4.65786	3.0109	0.00395124	0.023119	-2.3752
ARNTL2	1.14048	3.54439	4.04602	0.000166552	0.00217797	0.566275
NR4A2	1.11272	4.8866	2.90655	0.00528475	0.0285066	-2.63961
PRRG4	1.10911	4.25821	6.59928	1.81846e-08	2.2719e-06	9.28309
PVR	1.10487	3.69971	5.79461	3.60112e-07	2.05039e-05	6.4138
ITPKC	1.0954	6.77658	3.37189	0.00138364	0.0105666	-1.41132
SELE	1.0892	4.6853	2.16706	0.0346465	0.113976	-4.30591
E2F4	1.08801	5.78386	8.51509	1.43327e-11	9.9561e-09	16.1532
CHIT1	1.07867	4.99607	2.83365	0.00645261	0.0329965	-2.82033
HPR	1.07226	5.75448	3.19568	0.00232804	0.0157678	-1.89101
MAN2A1	1.0604	5.41406	9.92174	8.73183e-14	2.16624e-10	21.0348
C18orf32	1.05947	4.90225	5.90145	2.43017e-07	1.53416e-05	6.79131
CH25H	1.05872	5.82931	2.86467	0.00592909	0.0309203	-2.74383
DLST	1.05316	3.46657	7.73805	2.56589e-10	1.01271e-07	13.3818
CHI3L1	1.05132	3.58211	4.33041	6.47444e-05	0.00107008	1.45836
SLC7A8	1.05046	5.09513	7.03253	3.59468e-09	6.93673e-07	10.8426
HIF1A	1.04798	5.84092	5.72515	4.64688e-07	2.49838e-05	6.16917
YAP1	1.04234	4.43569	6.24166	6.89583e-08	6.23714e-06	8.00141
PTX3	1.03921	5.15792	2.04302	0.0459291	0.138401	-4.5464
IER3	1.03845	6.5499	4.12654	0.000127813	0.00177569	0.815755
PFDN6	1.03081	5.58505	6.54427	2.23323e-08	2.67464e-06	9.08548
ZC3H12A	1.02697	5.9752	3.44648	0.00110521	0.00891458	-1.20326
IL1R2	1.0256	3.75224	2.75623	0.00795076	0.0387518	-3.00854
IL1B	1.02001	6.09212	2.71779	0.00880788	0.0418947	-3.10052
AKIRIN1	1.019	4.11441	6.04987	1.40454e-07	1.03446e-05	7.31784
CXCL13	1.01518	3.47086	2.36584	0.0215971	0.0814275	-3.89602
RRAD	1.01403	5.91705	4.73159	1.63695e-05	0.000370148	2.76363
PDAP1	1.01311	5.34382	5.20721	3.04422e-06	0.000103456	4.36865
IQGAP2	1.0117	4.81123	6.12872	1.04872e-07	8.31604e-06	7.59851
CACNA1E	1.01057	5.62453	2.25675	0.0280803	0.09794	-4.12462
SLC7A5	1.00226	4.06674	3.75312	0.00042757	0.00441712	-0.318672
PLA2G7	1.00008	5.99973	3.3531	0.00146364	0.0110607	-1.46329
PSPH	0.996785	4.91251	2.89971	0.00538535	0.0288559	-2.6567
LAD1	0.99176	5.26583	5.06338	5.08895e-06	0.000153695	3.87762
PSORS1C2	0.988084	5.49945	3.12614	0.0028467	0.0182151	-2.07556
ZNF678	0.984761	3.79526	7.15839	2.24358e-09	4.81012e-07	11.2961
RAD23B	0.982729	3.77107	5.97839	1.82943e-07	1.23618e-05	7.06398
NAIP	0.982423	5.42137	5.71051	4.90303e-07	2.61184e-05	6.1177
LOC441666	0.975071	3.59037	5.69052	5.27569e-07	2.7679e-05	6.04743
PPIAL4A	0.974233	6.58599	9.39464	5.77392e-13	1.0027e-09	19.2305
MMP9	0.971303	6.56113	2.83135	0.00649308	0.0331741	-2.82598
FKBP10	0.967941	5.63977	4.8734	9.96564e-06	0.000254131	3.23635
C13orf33	0.967426	5.01989	2.43057	0.0184168	0.0720978	-3.75626
PIM1	0.962023	6.86793	5.01982	5.94095e-06	0.000173396	3.72982
FUS	0.955843	6.27889	7.25316	1.57326e-09	3.9596e-07	11.6376
STK32C	0.952249	4.1227	7.05547	3.29874e-09	6.58458e-07	10.9253
RNF166	0.951761	3.90762	7.07372	3.08084e-09	6.22115e-07	10.991
TNFAIP6	0.948181	4.46067	3.03336	0.00370858	0.0221317	-2.3174
BCL7B	0.947631	5.16023	9.06175	1.93138e-12	2.23603e-09	18.0748
FGFR1	0.94263	5.61833	7.57412	4.73366e-10	1.62401e-07	12.7929
AFF4	0.937963	5.07164	7.98453	1.02389e-10	4.93912e-08	14.2649
CDH3	0.93442	4.66114	3.8382	0.000326248	0.00362807	-0.0654225
ZC3H7B	0.932517	5.38206	6.06637	1.32128e-07	9.93305e-06	7.37654
DMBT1	0.929356	8.07877	3.60608	0.000677589	0.00621935	-0.748511
MT1M	0.928015	7.27068	2.57809	0.012687	0.0548667	-3.42657
PF4	0.922362	4.56766	2.98546	0.00424382	0.0244439	-2.44028
HK3	0.91805	3.9939	5.54261	9.05484e-07	4.05274e-05	5.52949
DNAJC5	0.916638	5.06363	6.16553	9.14886e-08	7.60187e-06	7.7297
CLDN1	0.914636	4.77516	3.02641	0.00378216	0.022432	-2.33532
BDKRB1	0.908612	3.44204	2.47273	0.0165782	0.0670307	-3.66359
RGS1	0.907549	6.51502	3.1419	0.00272045	0.0175822	-2.03398
IL11	0.905059	3.49763	2.43568	0.0181846	0.0714321	-3.7451
LOC729652	0.900699	2.92076	3.676	0.000544969	0.00532795	-0.545381
CHI3L2	0.897704	5.76119	3.15424	0.00262528	0.0172105	-2.00133
PSMD3	0.893198	7.13285	9.94306	8.09456e-14	2.16624e-10	21.1071
BCL2A1	0.892566	6.09378	4.34189	6.22867e-05	0.00103907	1.49499
H6PD	0.889856	4.04375	4.47609	3.9506e-05	0.000731409	1.92644
PPIB	0.88441	6.60282	7.27961	1.42491e-09	3.66027e-07	11.7329
ALPL	0.882625	4.21424	4.21112	9.65508e-05	0.00145295	1.0805
NPHP4	0.881954	4.32416	7.17554	2.10401e-09	4.74523e-07	11.3579
MED18	0.880476	3.09613	5.24045	2.70192e-06	9.42199e-05	4.48273
LILRB1	0.878669	3.98419	4.81132	1.23914e-05	0.000300963	3.02874
RDH10	0.87717	5.45219	3.85683	0.000307371	0.00347287	-0.0095428
IGSF6	0.874236	5.64612	4.79729	1.30147e-05	0.00031203	2.98199
GFPT2	0.872283	5.63103	3.0631	0.00340879	0.020749	-2.24043
TWISTNB	0.869178	5.34089	8.72575	6.6012e-12	5.45888e-09	16.897
PTPN1	0.868585	6.0256	6.92822	5.31262e-09	9.61031e-07	10.4668
TMED9	0.868307	5.73271	6.59987	1.81451e-08	2.2719e-06	9.28518
APOBEC3F	0.867302	3.87228	6.5029	2.60618e-08	2.9581e-06	8.93695
LMNB2	0.864618	4.39715	6.79841	8.63664e-09	1.30421e-06	9.99931
MSC	0.858445	3.06656	4.94241	7.81427e-06	0.000210066	3.46826
ATM	0.852697	3.72523	4.54238	3.14865e-05	0.000618547	2.14177
TMEM158	0.847658	3.51212	4.39694	5.17092e-05	0.000893514	1.67125
CRKL	0.846011	4.09442	6.52809	2.37232e-08	2.7511e-06	9.02737
GDE1	0.843383	5.62636	6.48706	2.76485e-08	3.05824e-06	8.88011
KRT6A	0.84047	3.0326	3.04013	0.00363833	0.0217948	-2.29995
CMIP	0.840398	6.10275	2.45152	0.0174815	0.0696752	-3.71037
LOC100128977	0.839035	6.0335	3.45977	0.00106154	0.00868741	-1.16587
LTF	0.838765	4.64813	2.64848	0.0105712	0.0481206	-3.26394
ASPHD1	0.837169	3.73229	4.96106	7.31572e-06	0.000200703	3.53115
TNIP3	0.835223	3.62471	2.97132	0.00441495	0.025068	-2.47626
LIMK1	0.832958	4.27022	5.65188	6.07701e-07	3.05894e-05	5.91181
SYNPO	0.831545	5.2971	2.824	0.00662396	0.0337336	-2.844
MMP1	0.829808	4.25183	2.29217	0.0258079	0.0924272	-4.05138
XPO6	0.829404	5.00875	5.64213	6.29755e-07	3.15611e-05	5.87762
TMEM120B	0.828617	4.53181	6.29226	5.71312e-08	5.51189e-06	8.18227
DOHH	0.823263	4.76616	5.72575	4.63665e-07	2.49838e-05	6.17129
ERF	0.822119	3.87737	6.61296	1.72787e-08	2.22778e-06	9.33224
MAPKAPK3	0.821481	5.54159	6.30223	5.50511e-08	5.37088e-06	8.21793
NR4A1	0.821338	7.651	2.54917	0.0136625	0.0579759	-3.49239
RAB20	0.820426	4.56846	5.28534	2.29911e-06	8.19841e-05	4.63716
HAVCR2	0.818674	5.30981	5.75092	4.22776e-07	2.30878e-05	6.25986
SOD2	0.816604	3.85493	3.4051	0.00125231	0.00976985	-1.31904
FLYWCH2	0.815508	3.7047	6.46269	3.02804e-08	3.24599e-06	8.79267
ZNF675	0.815411	5.30495	5.03403	5.64854e-06	0.000166824	3.778
ATF3	0.812691	4.77732	2.81015	0.00687725	0.034708	-2.87787
PRRC1	0.811651	4.85784	7.31029	1.27029e-09	3.44684e-07	11.8434
LRP5L	0.807863	4.1628	6.04734	1.41773e-07	1.03446e-05	7.30886
PADI3	0.80596	2.74455	4.69453	1.86208e-05	0.000409328	2.64101
ZNF426	0.804184	4.60886	5.63867	6.37773e-07	3.17298e-05	5.86549
CHST2	0.801825	5.27187	5.88656	2.56734e-07	1.60376e-05	6.73859
DNAJC7	0.795759	5.88626	8.21819	4.29772e-11	2.6655e-08	15.0989
CHRM4	0.791782	2.84214	3.72739	0.000463741	0.00472058	-0.394607
HNRNPAB	0.790511	5.10442	5.51287	1.00899e-06	4.34793e-05	5.42576
USP36	0.790319	4.59957	3.75582	0.000423925	0.00439254	-0.310665
MRTO4	0.788925	5.27614	5.20927	3.02187e-06	0.000103255	4.3757
SFN	0.784358	4.37313	2.55919	0.0133172	0.0569728	-3.46966
GADD45B	0.783721	8.05517	3.07333	0.00331107	0.0202965	-2.21385
CSF2	0.781668	3.8927	2.75709	0.00793238	0.0386732	-3.00646
SLC4A7	0.781369	4.31329	6.10063	1.16384e-07	8.98278e-06	7.49844
C6orf124	0.777725	3.97596	2.4678	0.0167844	0.0676127	-3.6745
HAS1	0.777213	3.21197	2.09001	0.0413267	0.128829	-4.45671
H2AFX	0.776962	6.42358	6.19841	8.09759e-08	6.95714e-06	7.84701
PFAS	0.775996	4.31443	7.27989	1.42339e-09	3.66027e-07	11.7339
FAM101A	0.769599	4.33129	2.80811	0.0069152	0.0348587	-2.88284
ANO8	0.7683	4.13053	4.67513	1.99173e-05	0.000432664	2.57699
RIC8A	0.768053	5.11316	6.63393	1.59768e-08	2.15079e-06	9.40759
CCL19	0.766485	6.32827	2.35608	0.0221173	0.0829744	-3.91683
CDC42EP2	0.765426	5.61108	4.72966	1.64797e-05	0.000372155	2.75724
ITGB2	0.761095	7.33703	5.08749	4.67038e-06	0.000143044	3.9596
SAA1	0.760262	4.75008	2.06031	0.0441865	0.134551	-4.5136
FBXO31	0.757658	4.69527	7.52841	5.61591e-10	1.8755e-07	12.6285
PLEKHG4	0.757345	4.46368	5.58254	7.82853e-07	3.60611e-05	5.66898
CUL2	0.756748	4.30472	5.4015	1.51149e-06	5.96559e-05	5.03863
MTHFR	0.755049	4.27137	6.2508	6.66545e-08	6.06033e-06	8.03407
OAS1	0.753742	4.66433	5.56176	8.44454e-07	3.82893e-05	5.59637
POLR2C	0.75142	5.27083	8.14946	5.54616e-11	3.00983e-08	14.854
APOBEC3C	0.750088	4.10522	5.8643	2.78668e-07	1.65731e-05	6.65989
HMOX1	0.750029	7.62759	2.98455	0.00425464	0.0244899	-2.4426
RSRC2	0.749205	5.03697	6.67033	1.3944e-08	1.93721e-06	9.53849
TRPC7	0.748439	2.74013	4.64281	2.22766e-05	0.000472089	2.47053
ACADS	0.747663	3.71913	5.96841	1.89812e-07	1.26555e-05	7.02858
SRF	0.745799	4.20371	6.15465	9.52596e-08	7.8032e-06	7.69089
LAMP1	0.745315	5.05486	5.1462	3.78755e-06	0.000122485	4.1598
ACSL5	0.744669	4.61434	5.92082	2.26269e-07	1.43934e-05	6.85987
MMP19	0.744566	6.08722	2.27118	0.0271338	0.0957734	-4.09489
MTHFD2	0.74242	5.81139	3.62343	0.000642071	0.00597866	-0.698335
CYP1B1	0.739537	6.651	3.57862	0.000737692	0.00662055	-0.827659
NFKBIZ	0.738637	5.95925	2.95284	0.00464848	0.0259735	-2.52313
AREG	0.737529	6.62494	2.04593	0.0456319	0.137792	-4.5409
ANXA6	0.737515	5.30831	5.38291	1.61672e-06	6.22854e-05	4.97418
SRP72	0.736442	5.29108	6.80028	8.57615e-09	1.30421e-06	10.0061
JMJD6	0.735718	4.76582	5.01164	6.11589e-06	0.00017672	3.70211
HIRA	0.735274	5.64842	4.67459	1.99549e-05	0.000432664	2.57519
CD70	0.73511	4.11647	3.50972	0.000911682	0.00778381	-1.0246
GSDMD	0.733175	4.90404	5.79298	3.62271e-07	2.05594e-05	6.40807
LOC780529	0.732708	2.54863	4.63548	2.28487e-05	0.000480376	2.44643
SERPINE1	0.731922	4.13104	2.50858	0.0151472	0.0628681	-3.58381
UBE2J2	0.731661	4.2253	6.19323	8.25493e-08	6.99293e-06	7.82852
NNMT	0.730811	8.47269	3.31838	0.00162305	0.0119676	-1.55878
S100B	0.727704	4.07003	3.75647	0.000423057	0.00438616	-0.308747
LOC340508	0.727622	4.71817	5.87056	2.72316e-07	1.64775e-05	6.68203
LOC388796	0.722852	5.82285	4.73305	1.62863e-05	0.000369227	2.76848
THBS1	0.721609	4.66121	2.31687	0.024321	0.0886564	-3.99973
SLC6A14	0.720722	5.90911	2.59888	0.0120249	0.052715	-3.37887
MBD4	0.719313	5.24501	8.18808	4.80562e-11	2.78181e-08	14.9916
SRGN	0.716167	3.73008	3.13787	0.00275225	0.0177283	-2.04464
CCL13	0.715698	5.60576	2.66473	0.010131	0.0464822	-3.22591
SLC25A22	0.715584	5.41695	5.9666	1.91092e-07	1.2666e-05	7.02213
GBA2	0.713889	3.79782	6.12167	1.07652e-07	8.4592e-06	7.57337
OLIG3	0.713199	3.14143	3.76042	0.000417806	0.00436318	-0.297062
SLC6A19	0.713176	4.40879	4.19368	0.000102319	0.00151422	1.02571
SLC5A8	0.713098	3.10817	2.5154	0.0148878	0.0620006	-3.56852
G6PD	0.711783	3.57509	5.21225	2.9897e-06	0.00010281	4.38593
CD48	0.71173	5.06812	3.02511	0.00379602	0.0224887	-2.33866
MYBPH	0.711139	3.6379	2.27253	0.0270467	0.095602	-4.0921
ALAS2	0.710832	5.06791	2.39711	0.0200039	0.0768047	-3.82888
QTRT1	0.706932	4.06307	6.61235	1.73184e-08	2.22778e-06	9.33003
LRRC59	0.70408	6.03473	5.97542	1.84966e-07	1.24501e-05	7.05342
POLR1E	0.70174	3.95565	4.96892	7.11509e-06	0.000197396	3.55769
URB2	0.701569	4.16722	4.4121	4.9117e-05	0.000858115	1.71998
EWSR1	0.701006	4.04119	6.12974	1.04479e-07	8.31604e-06	7.60212
CCDC137	0.700617	5.52435	6.89209	6.08225e-09	1.04578e-06	10.3366
SLC16A10	0.699694	3.34394	2.89333	0.00548079	0.0291961	-2.67263
EDN2	0.699103	3.48342	2.50035	0.0154654	0.0637483	-3.6022
CORO1A	0.698417	5.54455	4.55281	3.03797e-05	0.000599516	2.17575
ZNF117	0.697646	4.47539	4.79703	1.30267e-05	0.00031203	2.98111
F5	0.696548	4.04663	2.97859	0.00432621	0.0247787	-2.45778
BMP7	0.696314	4.28044	4.44112	4.45057e-05	0.000798435	1.81344
CDKN1A	0.696046	6.14454	3.1895	0.00237027	0.0159915	-1.90753
MAN2B1	0.694447	5.03834	4.61477	2.45428e-05	0.000507392	2.37844
RNF145	0.694185	3.47471	5.28258	2.32201e-06	8.26313e-05	4.62768
UPF1	0.693573	7.02938	7.27805	1.43325e-09	3.66027e-07	11.7273
NDRG3	0.693031	4.77208	7.58329	4.57417e-10	1.62112e-07	12.8258
PCSK9	0.692584	5.76419	3.50523	0.000924286	0.00785855	-1.03736
EIF1B	0.692158	6.20413	6.34262	4.73667e-08	4.72741e-06	8.36246
LGR4	0.691962	4.31767	4.43433	4.55448e-05	0.000812879	1.79156
MARS	0.691262	6.70116	6.11133	1.11859e-07	8.71097e-06	7.53654
STC2	0.688919	3.51018	2.98633	0.00423341	0.0244	-2.43804
LOC100132831	0.687766	4.91177	3.57329	0.000749935	0.00668895	-0.842983
PCP4	0.687345	3.45763	2.24268	0.0290317	0.100371	-4.15347
FGFBP1	0.685859	4.23486	2.15387	0.0357182	0.116376	-4.33205
ANKRD22	0.685826	4.2616	2.01193	0.0492125	0.145695	-4.60479
CPT2	0.684925	5.30709	6.14297	9.94768e-08	8.03495e-06	7.64926
MT1L	0.683923	7.73102	2.33305	0.023389	0.0862363	-3.96566
APEH	0.683359	5.09463	6.41495	3.61791e-08	3.80779e-06	8.62152
CAPN1	0.682848	4.7368	4.74446	1.56518e-05	0.000357643	2.80631
ADAMTS9	0.682682	4.28202	2.34852	0.0225275	0.0840055	-3.9329
ATP5S	0.682115	4.73365	6.68392	1.32536e-08	1.85615e-06	9.58734
C2orf54	0.681734	4.4292	3.44514	0.0011097	0.00893834	-1.20702
GDF15	0.680662	7.04965	3.2383	0.0020556	0.0143826	-1.77656
ZNF264	0.680258	4.80643	4.82381	1.18608e-05	0.000289697	3.07043
MKKS	0.679308	5.21008	7.22145	1.77161e-09	4.27302e-07	11.5234
C15orf27	0.679031	4.09885	4.00303	0.000191656	0.00242004	0.434139
FAM115A	0.679025	4.71422	4.23455	8.92953e-05	0.00137047	1.15431
IFI16	0.674905	6.28435	5.93036	2.18438e-07	1.40948e-05	6.89369
ABCF2	0.673828	3.51592	4.98015	6.83778e-06	0.000192455	3.59562
ARL4C	0.672287	5.198	3.86492	0.0002995	0.00340165	0.0147855
RSL1D1	0.670611	4.39409	4.89418	9.26302e-06	0.00024064	3.30605
CXorf23	0.668651	3.62144	4.63854	2.26078e-05	0.000477045	2.4565
RNF214	0.667486	3.92047	5.65597	5.98677e-07	3.02227e-05	5.92616
ROCK2	0.66615	5.14872	6.12209	1.07484e-07	8.4592e-06	7.57488
NFKBIE	0.665884	5.88082	4.44787	4.34938e-05	0.000785625	1.83524
PTGS2	0.665822	4.34133	2.17229	0.0342294	0.112859	-4.2955
SOCS3	0.664454	7.34403	2.15653	0.0354994	0.115902	-4.32678
UBXN7	0.662276	3.84339	5.5734	8.09383e-07	3.70864e-05	5.63703
TNIP2	0.661979	4.69246	3.84876	0.000315417	0.00354075	-0.0337724
RBM27	0.661827	5.27558	4.51851	3.41717e-05	0.000653553	2.06408
PCSK1N	0.661748	5.7807	2.59404	0.0121761	0.0531868	-3.39
AS3MT	0.659606	2.9547	5.74027	4.39627e-07	2.37837e-05	6.22236
PHLDA1	0.657598	3.83854	3.54299	0.000823275	0.00716634	-0.929791
DKK1	0.656947	3.8473	2.18707	0.0330743	0.110265	-4.26598
NGLY1	0.656889	3.37972	5.48709	1.10813e-06	4.6595e-05	5.33596
WISP1	0.65421	2.83086	3.69747	0.000509506	0.00506473	-0.482549
TNFRSF6B	0.653848	4.94754	2.58783	0.0123729	0.0538819	-3.40427
HBM	0.653375	4.32156	2.43159	0.01837	0.0719633	-3.75402
SERTAD1	0.652248	7.18068	3.239	0.00205138	0.0143589	-1.77467
TMEM163	0.652168	4.43152	4.41774	4.81869e-05	0.00084612	1.7381
TNFRSF1B	0.650809	4.25965	4.24896	8.50978e-05	0.0013183	1.19981
LSM3	0.650026	6.12164	6.45084	3.16481e-08	3.37179e-06	8.75019
SEC22C	0.648601	3.70366	5.49569	1.07404e-06	4.55376e-05	5.3659
PITPNB	0.647903	5.10619	5.07558	4.87263e-06	0.000148193	3.91911
TMEM176B	0.64783	5.41078	3.66828	0.000558293	0.00542243	-0.567926
CYB561	0.646664	4.22151	5.21377	2.97342e-06	0.000102453	4.39116
SELS	0.645829	4.54904	5.39413	1.55237e-06	6.08545e-05	5.01307
PIK3CD	0.645623	4.74875	5.23514	2.7539e-06	9.58402e-05	4.4645
C15orf48	0.645533	5.1767	2.49746	0.0155785	0.0640172	-3.60864
FOXK1	0.642803	5.18647	6.52764	2.37628e-08	2.7511e-06	9.02576
NPM3	0.642469	5.08662	4.70809	1.77636e-05	0.000394479	2.68585
PCGF3	0.641988	6.23225	6.19725	8.13255e-08	6.95714e-06	7.84287
PPP4R2	0.641919	4.84816	4.83488	1.14093e-05	0.000284135	3.10741
DUSP5	0.641382	4.55269	3.21518	0.00219944	0.0150983	-1.83878
C11orf57	0.640859	4.46841	6.25991	6.44356e-08	5.92057e-06	8.06662
BCAT1	0.640074	5.88034	3.53015	0.000856385	0.00739165	-0.966452
TBC1D23	0.639943	4.57326	6.04158	1.44826e-07	1.04794e-05	7.28839
ERRFI1	0.637293	3.62472	3.03465	0.00369517	0.0220668	-2.31409
PUS1	0.636324	4.85754	4.48989	3.76865e-05	0.000706002	1.97118
TP53I11	0.635746	5.11569	4.05205	0.000163295	0.00214669	0.584876
TWF1	0.63553	3.76367	6.23504	7.06764e-08	6.35942e-06	7.97776
FCN1	0.633752	6.71081	2.97452	0.00437574	0.0249472	-2.46814
DARC	0.63346	3.74245	3.79122	0.000378931	0.00405289	-0.205659
TAX1BP3	0.632758	4.59175	4.17869	0.000107543	0.00156207	0.978691
STK10	0.632376	5.89989	6.09866	1.17236e-07	9.00848e-06	7.49143
SLC2A14	0.6315	6.30349	3.08637	0.00319019	0.0197507	-2.17984
SP5	0.631363	4.73657	2.52851	0.0144009	0.0604074	-3.53907
MT1H	0.630774	7.85603	2.23138	0.0298156	0.102328	-4.17652
IL4R	0.630014	7.81908	4.78509	1.35821e-05	0.000322222	2.94135
CCL7	0.628941	3.01881	2.60174	0.0119366	0.0524521	-3.37231
MAGOH	0.626209	5.70814	4.95236	7.54414e-06	0.000205669	3.50182
PTBP1	0.62597	3.80597	5.51085	1.01643e-06	4.35834e-05	5.41873
MEF2B	0.625709	4.114	4.12972	0.000126474	0.00176272	0.825688
ZCRB1	0.624959	4.39541	4.48439	3.84011e-05	0.000717067	1.95336
CXCL5	0.623442	3.61239	2.1142	0.0391177	0.124168	-4.40986
MAN1B1	0.621831	3.80094	3.56747	0.000763516	0.00675301	-0.859686
SLC16A6	0.621677	4.07705	3.48746	0.000975802	0.00819429	-1.08772
EPS8	0.620473	6.21285	5.99887	1.69613e-07	1.1551e-05	7.13664
FBXW2	0.619845	4.48038	6.95582	4.79098e-09	8.99276e-07	10.5662
IL2RA	0.617281	3.64353	2.5878	0.0123737	0.0538819	-3.40432
SUPV3L1	0.617177	5.03257	6.04245	1.44363e-07	1.04794e-05	7.29147
CCDC47	0.614898	6.56443	4.67491	1.99326e-05	0.000432664	2.57626
HBD	0.614808	3.51389	2.28908	0.0259993	0.0928448	-4.0578
KRTAP4-7	0.614275	2.46878	3.60302	0.000684053	0.00625883	-0.757357
NAP1L4	0.613824	4.70629	6.37922	4.13318e-08	4.22217e-06	8.49349
FBXO10	0.613382	4.0138	5.18608	3.28379e-06	0.000110516	4.29622
NCBP2	0.613258	5.69525	6.82785	7.73559e-09	1.24386e-06	10.1053
KRT8	0.613065	3.81336	3.0485	0.00355302	0.0214094	-2.27828
CCL11	0.612982	4.01882	2.17938	0.0336712	0.111654	-4.28137
SWAP70	0.612559	4.1056	5.29343	2.23307e-06	8.06226e-05	4.66505
SLC7A11	0.612258	2.49243	3.6807	0.000537018	0.00526886	-0.531659
RPS3	0.612188	7.48232	6.04741	1.41736e-07	1.03446e-05	7.30911
MRPL12	0.612152	4.93822	5.18133	3.34007e-06	0.000111546	4.27998
CD300C	0.612091	3.65516	4.4226	4.7397e-05	0.000835632	1.75377
HM13	0.611825	3.88713	4.1942	0.000102143	0.00151422	1.02733
ZBED1	0.611375	4.82681	6.20317	7.95591e-08	6.94283e-06	7.86397
TDO2	0.611004	3.56466	2.29946	0.0253609	0.0913919	-4.03618
SECTM1	0.610163	6.44134	2.47384	0.0165322	0.0669696	-3.66114
CTSA	0.608964	5.52757	5.11941	4.16783e-06	0.00013112	4.06837
FYB	0.608843	5.96369	3.71319	0.000484952	0.00486802	-0.436406
CMTM2	0.607739	4.03534	2.28034	0.0265476	0.0941799	-4.07593
MYC	0.607073	6.37204	2.11869	0.0387192	0.12333	-4.40111
S100A8	0.606747	8.11355	2.07496	0.042755	0.131708	-4.48562
TNFSF14	0.606692	4.67568	2.67676	0.00981595	0.0453723	-3.19764
MAGED4B	0.605883	3.65336	3.10271	0.00304467	0.0191156	-2.13713
IMPACT	0.605345	4.63241	4.81674	1.21584e-05	0.000296132	3.04682
ENG	0.602731	5.57292	3.58986	0.000712494	0.00645108	-0.7953
CCL3	0.601181	6.41937	2.29904	0.0253864	0.0914398	-4.03706
COX5A	0.600742	6.69111	6.27135	6.17522e-08	5.76553e-06	8.10751
GPR183	0.600657	5.45027	2.46642	0.0168425	0.0678091	-3.67754
MGC70870	0.600215	4.94759	3.94339	0.000232607	0.00282085	0.252072
MMP10	0.60014	2.8637	2.56631	0.0130763	0.0562364	-3.45344
C22orf13	0.600099	3.73848	5.41283	1.45076e-06	5.80506e-05	5.07789
TRIB1	0.60007	4.05915	2.6349	0.0109524	0.0493257	-3.29557
SYNGR4	0.599737	4.2521	2.19296	0.0326241	0.109183	-4.25418
CLPTM1	0.599112	3.40693	3.68258	0.000533865	0.00524977	-0.526161
SMPDL3B	0.597598	3.99849	3.29938	0.00171712	0.0125239	-1.61077
SEC14L1	0.597112	6.14824	4.05094	0.000163891	0.00215289	0.581445
PTGIS	0.596763	5.8355	2.83752	0.00638499	0.0326892	-2.81081
RRP12	0.596245	4.09022	3.08077	0.00324159	0.0199948	-2.19446
CD40	0.592503	4.60537	3.89274	0.000273906	0.00319024	0.0985974
ELMO2	0.591007	5.65432	3.6527	0.000586126	0.00559575	-0.613323
HSPD1	0.591001	4.24432	4.0684	0.000154769	0.00205798	0.635382
C15orf37	0.590588	3.33087	4.14728	0.000119344	0.00168772	0.880429
PLAGL2	0.589514	5.00449	4.74908	1.54015e-05	0.000353319	2.82165
RFWD3	0.589107	3.9059	5.41006	1.46538e-06	5.83665e-05	5.0683
HAS2	0.589078	3.42742	2.36956	0.0214019	0.0808789	-3.88807
PALMD	0.588399	4.23556	2.95374	0.00463689	0.0259421	-2.52086
