# Supplementary material for: Immune-related diagnostic indicators and targeted therapies for COPD combined with NASH were identified and verified via WGCNA and LASSO
Source: Front Immunol. 2025 Feb 28;16:1514422. doi: 10.3389/fimmu.2025.1514422 (PMC11906333; doi:10.3389/fimmu.2025.1514422)
Supplement: Supplementary file 5 [file Table5.xlsx]

## Sheet: Sheet1
Name	Diagnosis	Age（years)	Gender	Height (cm)	Weight (kg)	BMI(kg/m²)	Current smoke	Ex smoker	饮酒史（g）	FEV1 predicted	FEV1/FVC	LAMA	iCS+LABA	iCS+LABA+LAMA	Hypertension	Diabetes	Blood glucose(mmol/L)
盛国军	Chronic Obstructive Pulmonary Disease with Acute Exacerbation	79	Male	165	72	26.4463	0	1	0	24.2	37.67	0	0	1	1	1	7.3
沈汉芳	Chronic Obstructive Pulmonary Disease with Acute Exacerbation	74	Female	162	59	22.4813	1	0	0	25.1	27.31	0	0	1	1	1	8.5
朱英才	Chronic Obstructive Pulmonary Disease with Acute Exacerbation	68	Male	171	69.5	23.768	1	0	10	22.1	32.23	0	0	1	1	0	5.6
王国伟	Chronic Obstructive Pulmonary Disease with Acute Exacerbation	71	Male	176	77	24.858	1	0	10	24.6	27.28	0	0	1	1	1	6.2
张素芳	Chronic Obstructive Pulmonary Disease with Acute Exacerbation	73	Female	165	69	25.3444	0	0	0	21.5	34.46	0	0	1	0	1	7.4
Name	Diagnosis	Age（years)	Gender	Height (cm)	Weight (kg)	BMI(kg/m²)	Hypertension	Diabetes	Current smoke	Ex smoker	Alcohol history	Blood glucose(mmol/L)
顾兴国	Mild NAFLD	52	Male	167	69	24.7409	1	0	1	1	0	6.2
王国佳	Mild NAFLD	59	Male	165	66	24.2424	1	0	0	1	15	7.3
丁俞美	Mild NAFLD	54	Female	169	65	22.7583	1	0	0	1	0	7.6
曹建成	Mild NAFLD	53	Male	180	67.6	20.8642	0	0	1	1	20	8
何立云	Mild NAFLD	52	Female	160	62.5	24.4141	1	1	0	0	0	7.2
