# Supplementary material for: Immune-related diagnostic indicators and targeted therapies for COPD combined with NASH were identified and verified via WGCNA and LASSO
Source: Front Immunol. 2025 Feb 28;16:1514422. doi: 10.3389/fimmu.2025.1514422 (PMC11906333; doi:10.3389/fimmu.2025.1514422)
Supplement: Supplementary file 6 [file Table6.xlsx]

## Sheet: normal
N1	GD	32.3726
N1	GD	32.7571
N1	GD	32.8528
N1	S100A9	33.1447
N1	S100A9	33.8134
N1	S100A9	33.6804
N1	MYH2	36.9608
N1	MYH2	36.9167
N1	MYH2	36.5808
N2	MYH2	28.9864
N2	MYH2	28.844
N2	MYH2	29.0101
N2	S100A9	30.9863
N2	S100A9	30.3938
N2	S100A9	29.9774
N2	GD	28.8309
N2	GD	28.2828
N2	GD	28.3829
N3	S100A9	27.9155
N3	S100A9	28.2839
N3	S100A9	28.0449
N3	MYH2	31.564
N3	MYH2	31.3202
N3	MYH2	31.3301
N3	GD	30.6116
N3	GD	30.4662
N3	GD	30.8118
N4	MYH2	32.2655
N4	MYH2	32.1657
N4	MYH2	32.373
N4	S100A9	33.3899
N4	S100A9	34.3456
N4	S100A9	34.8744
N4	GD	31.2961
N4	GD	31.6384
N4	GD	32.2332
N5	MYH2	24.9471
N5	MYH2	25.2894
N5	MYH2	25.827
N5	S100A9	32.6899
N5	S100A9	32.3541
N5	S100A9	32.9949
N5	GD	30.1754
N5	GD	30.1902
N5	GD	30.3713
N6	MYH2	29.5909
N6	MYH2	29.7499
N6	MYH2	29.8052
N6	S100A9	30.9872
N6	S100A9	30.8492
N6	S100A9	30.611
N6	GD	29.3968
N6	GD	29.4783
N6	GD	29.4622
N7	MYH2	24.3701
N7	MYH2	24.6136
N7	MYH2	23.8732
N7	S100A9	26.9544
N7	S100A9	26.9407
N7	S100A9	27.3011
N7	GD	28.6367
N7	GD	28.5137
N7	GD	28.5745
N8	MYH2	27.2609
N8	MYH2	27.0995
N8	MYH2	27.1246
N8	S100A9	29.1199
N8	S100A9	29.0108
N8	S100A9	29.1199
N8	GD	30.9367
N8	GD	30.3544
N8	GD	30.3808
N9	GD	32.8743
N9	GD	32.7307
N9	GD	32.8894
N9	S100A9	31.3566
N9	S100A9	31.5943
N9	S100A9	30.977
N9	MYH2	29.4827
N9	MYH2	29.7262
N9	MYH2	29.9651
N10	MYH2	28.3362
N10	MYH2	28.7464
N10	MYH2	29.1776
N10	S100A9	31.3922
N10	S100A9	31.2163
N10	S100A9	31.5541
N10	GD	27.8905
N10	GD	27.7477
N10	GD	27.78
N11	MYH2	30.0967
N11	MYH2	30.0018
N11	MYH2	30.3009
N11	S100A9	31.5796
N11	S100A9	31.9464
N11	S100A9	31.9284
N11	GD	28.6919
N11	GD	28.7135
N11	GD	29.211
N12	MYH2	32.3748
N12	MYH2	32.9845
N12	MYH2	32.3116
N12	S100A9	33.7582
N12	S100A9	33.5624
N12	S100A9	33.8082
N12	GD	33.6614
N12	GD	33.4775
N12	GD	33.723
N13	MYH2	32.7648
N13	MYH2	32.5839
N13	MYH2	32.3128
N13	S100A9	31.7962
N13	S100A9	31.998
N13	S100A9	32.0002
N13	GD	31.7529
N13	GD	31.6318
N13	GD	31.6779
N14	GD	30.0079
N14	GD	30.4601
N14	GD	30.6381
N14	S100A9	30.8671
N14	S100A9	30.9037
N14	S100A9	30.9462
N14	MYH2	30.9449
N14	MYH2	30.957
N14	MYH2	30.8582
N15	MYH2	28.3843
N15	MYH2	27.8607
N15	MYH2	28.0418
N15	S100A9	30.9126
N15	S100A9	30.1885
N15	S100A9	30.5253
N15	GD	31.9544
N15	GD	31.9047
N15	GD	31.9509
N16	MYH2	31.9655
N16	MYH2	31.4671
N16	MYH2	31.902
N16	S100A9	32.0361
N16	S100A9	31.4932
N16	S100A9	32.7536
N16	GD	32.0606
N16	GD	30.9245
N16	GD	32.0382
N17	MYH2	29.9107
N17	MYH2	29.878
N17	MYH2	30.002
N17	S100A9	30.5809
N17	S100A9	30.0693
N17	S100A9	30.9795
N17	GD	30.6831
N17	GD	30.7771
N17	GD	30.5871
N18	MYH2	27.7111
N18	MYH2	27.7816
N18	MYH2	27.8696
N18	S100A9	29.7864
N18	S100A9	29.0779
N18	S100A9	29.6564
N18	GD	27.7758
N18	GD	27.6207
N18	GD	27.761
N19	MYH2	28.725
N19	MYH2	28.8953
N19	MYH2	29.2423
N19	S100A9	29.7782
N19	S100A9	30.1086
N19	S100A9	30.3007
N19	GD	28.3268
N19	GD	28.5651
N19	GD	28.8267
N20	MYH2	29.2669
N20	MYH2	28.9784
N20	MYH2	28.7385
N20	S100A9	31.3002
N20	S100A9	31.9742
N20	S100A9	31.9613
N20	GD	29.2771
N20	GD	28.8859
N20	GD	29.4256
N21	S100A9	31.9843
N21	S100A9	31.963
N21	S100A9	31.6989
N21	GD	29.3728
N21	GD	31.1119
N21	GD	30.7215
N21	MYH2	29.8692
N21	MYH2	30.5213
N21	MYH2	30.7092
N22	S100A9	34.4445
N22	S100A9	33.4467
N22	S100A9	33.5999
N22	GD	32.9493
N22	GD	32.0109
N22	GD	32.1813
N22	MYH2	32.9578
N22	MYH2	32.6148
N22	MYH2	32.907
N23	S100A9	28.4222
N23	S100A9	28.128
N23	S100A9	28.7082
N23	GD	27.0878
N23	GD	26.6976
N23	GD	26.7916
N23	MYH2	26.6194
N23	MYH2	26.9622
N23	MYH2	26.542
N24	S100A9	31.1413
N24	S100A9	31.6718
N24	S100A9	31.436
N24	GD	29.5132
N24	GD	29.8224
N24	GD	29.6515
N24	MYH2	29.7158
N24	MYH2	29.2017
N24	MYH2	29.9024
N25	S100A9	30.1564
N25	S100A9	31.083
N25	S100A9	30.7677
N25	GD	31.199
N25	GD	32.0582
N25	GD	31.4336
N25	MYH2	32.6304
N25	MYH2	32.9309
N25	MYH2	32.3751

## Sheet: copd
C1	MYH2	35.9551
C1	MYH2	35.7652
C1	MYH2	35.7331
C1	S100A9	31.5398
C1	S100A9	32.099
C1	S100A9	31.3809
C1	GD	35.8064
C1	GD	35.3862
C1	GD	35.9352
C2	MYH2	27.7313
C2	MYH2	27.8076
C2	MYH2	27.4154
C2	S100A9	28.3795
C2	S100A9	28.6885
C2	S100A9	28.9532
C2	GD	30.7307
C2	GD	30.7296
C2	GD	30.8003
C3	MYH2	30.2749
C3	MYH2	30.2425
C3	MYH2	30.354
C3	S100A9	25.1334
C3	S100A9	25.2332
C3	S100A9	25.6209
C3	GD	32.9105
C3	GD	33.2115
C3	GD	32.8705
C4	S100A9	31.4218
C4	S100A9	31.2779
C4	S100A9	31.1661
C4	GD	32.4006
C4	GD	32.2091
C4	GD	32.9216
C4	MYH2	35.8112
C4	MYH2	35.45
C4	MYH2	35.7209
C5	MYH2	26.5882
C5	MYH2	26.755
C5	MYH2	26.6909
C5	S100A9	28.7507
C5	S100A9	28.046
C5	S100A9	28.282
C5	GD	30.5573
C5	GD	30.7373
C5	GD	31.0593
C6	MYH2	29.1986
C6	MYH2	28.9412
C6	MYH2	29.1659
C6	S100A9	28.9528
C6	S100A9	28.961
C6	S100A9	28.9614
C6	GD	32.5627
C6	GD	32.7904
C6	GD	33.2263
C7	MYH2	27.0719
C7	MYH2	27.2795
C7	MYH2	27.9223
C7	S100A9	25.8608
C7	S100A9	25.7095
C7	S100A9	25.7646
C7	GD	32.0418
C7	GD	32.0413
C7	GD	32.0302
C8	MYH2	24.5486
C8	MYH2	24.002
C8	MYH2	24.2826
C8	S100A9	23.7338
C8	S100A9	23.7525
C8	S100A9	23.6406
C8	GD	29.8155
C8	GD	29.3571
C8	GD	29.4794
C9	MYH2	27.0142
C9	MYH2	26.9187
C9	MYH2	26.7537
C9	S100A9	24.8538
C9	S100A9	24.7407
C9	S100A9	24.8721
C9	GD	31.2199
C9	GD	32.0169
C9	GD	31.1974
C10	MYH2	26.8415
C10	MYH2	26.5793
C10	MYH2	26.7565
C10	S100A9	27.5246
C10	S100A9	27.9767
C10	S100A9	27.7154
C10	GD	28.7933
C10	GD	28.6205
C10	GD	28.8782
C11	MYH2	27.9062
C11	MYH2	27.9338
C11	MYH2	27.8429
C11	S100A9	27.6634
C11	S100A9	27.7419
C11	S100A9	27.8587
C11	GD	29.9118
C11	GD	29.3345
C11	GD	29.1203
C12	MYH2	24.2014
C12	MYH2	24.1664
C12	MYH2	24.2075
C12	S100A9	24.2161
C12	S100A9	24.324
C12	S100A9	24.1954
C12	GD	29.4186
C12	GD	29.4684
C12	GD	28.985
C13	GD	30.6768
C13	GD	31.4987
C13	GD	30.9285
C13	S100A9	26.9636
C13	S100A9	26.583
C13	S100A9	26.5478
C13	MYH2	28.5613
C13	MYH2	28.6001
C13	MYH2	28.5527
C14	GD	27.169
C14	GD	27.1988
C14	GD	27.2744
C14	S100A9	23.1258
C14	S100A9	23.4238
C14	S100A9	23.4724
C14	MYH2	27.4118
C14	MYH2	27.362
C14	MYH2	27.04
C15	S100A9	28.1508
C15	S100A9	28.6065
C15	S100A9	28.301
C15	GD	34.9603
C15	GD	34.7784
C15	GD	34.2488
C15	MYH2	31.1429
C15	MYH2	30.9118
C15	MYH2	30.6883
C16	GD	27.1283
C16	GD	27.1121
C16	GD	27.1947
C16	S100A9	23.5364
C16	S100A9	23.627
C16	S100A9	23.5858
C16	MYH2	27.1162
C16	MYH2	26.9156
C16	MYH2	26.7425
C17	GD	29.3911
C17	GD	28.5494
C17	GD	28.9859
C17	S100A9	24.2102
C17	S100A9	24.3754
C17	S100A9	24.5804
C17	MYH2	28.7781
C17	MYH2	28.8134
C17	MYH2	28.465
C18	GD	34.806
C18	GD	34.9833
C18	GD	34.5542
C18	S100A9	32.5409
C18	S100A9	32.8472
C18	S100A9	32.1862
C18	MYH2	35.7382
C18	MYH2	34.4865
C18	MYH2	34.7831
C19	GD	25.1452
C19	GD	25.6257
C19	GD	25.4408
C19	S100A9	22.0439
C19	S100A9	21.8464
C19	S100A9	21.9526
C19	MYH2	25.2728
C19	MYH2	25.3182
C19	MYH2	25.0906
C20	GD	27.0759
C20	GD	27.6759
C20	GD	27.2372
C20	S100A9	26.0759
C20	S100A9	25.6759
C20	S100A9	26.2372
C20	MYH2	27.36
C20	MYH2	27.3719
C20	MYH2	27.1624
COPD21	S100A9	28.7362
COPD21	S100A9	28.6981
COPD21	S100A9	28.5785
COPD21	GD	32.0798
COPD21	GD	32.3969
COPD21	GD	32.2055
COPD21	MYH2	31.184
COPD21	MYH2	32.5271
COPD21	MYH2	31.6358
COPD22	S100A9	29.352
COPD22	S100A9	29.6997
COPD22	S100A9	29.1654
COPD22	GD	32.5137
COPD22	GD	32.5536
COPD22	GD	32.8128
COPD22	MYH2	31.8032
COPD22	MYH2	33.0758
COPD22	MYH2	32.3727
COPD23	S100A9	26.0416
COPD23	S100A9	26.7006
COPD23	S100A9	26.3382
COPD23	GD	29.2878
COPD23	GD	29.3138
COPD23	GD	29.6944
COPD23	MYH2	28.8159
COPD23	MYH2	28.225
COPD23	MYH2	28.8537
COPD24	S100A9	28.7968
COPD24	S100A9	28.8382
COPD24	S100A9	28.3625
COPD24	GD	31.8426
COPD24	GD	31.6343
COPD24	GD	31.4026
COPD24	MYH2	32.4283
COPD24	MYH2	32.7487
COPD24	MYH2	32.2402
COPD25	S100A9	26.1283
COPD25	S100A9	26.9349
COPD25	S100A9	26.4931
COPD25	GD	32.4755
COPD25	GD	31.5366
COPD25	GD	32.3354
COPD25	MYH2	32.5129
COPD25	MYH2	32.1857
COPD25	MYH2	32.2047

## Sheet: nafld
NAA1	GD	27.6784
NAA1	GD	27.4361
NAA1	GD	27.2762
NAA1	S100A9	26.1719
NAA1	S100A9	26.2508
NAA1	S100A9	26.7676
NAA1	MYH2	31.6923
NAA1	MYH2	31.3631
NAA1	MYH2	31.2172
NAA2	GD	27.3577
NAA2	GD	27.4407
NAA2	GD	26.9251
NAA2	S100A9	27.5213
NAA2	S100A9	27.389
NAA2	S100A9	27.8037
NAA2	MYH2	28.0776
NAA2	MYH2	27.9519
NAA2	MYH2	27.7612
NAA3	GD	28.8292
NAA3	GD	28.9035
NAA3	GD	28.7567
NAA3	S100A9	24.4987
NAA3	S100A9	24.5681
NAA3	S100A9	24.1663
NAA3	MYH2	29.5195
NAA3	MYH2	29.7791
NAA3	MYH2	29.4089
NAA4	MYH2	28.7871
NAA4	MYH2	29.0633
NAA4	MYH2	28.9286
NAA4	S100A9	29.8211
NAA4	S100A9	29.8173
NAA4	S100A9	29.7005
NAA4	GD	28.8117
NAA4	GD	28.5453
NAA4	GD	28.7504
NAA5	MYH2	27.1697
NAA5	MYH2	27.6867
NAA5	MYH2	27.077
NAA5	S100A9	27.8679
NAA5	S100A9	27.9932
NAA5	S100A9	28.1304
NAA5	GD	27.2555
NAA5	GD	28.0005
NAA5	GD	27.2208
NAA6	GD	26.9062
NAA6	GD	26.6543
NAA6	GD	26.6839
NAA6	S100A9	26.8042
NAA6	S100A9	26.68
NAA6	S100A9	26.1224
NAA6	MYH2	26.9386
NAA6	MYH2	26.9699
NAA6	MYH2	26.7502
NAA7	GD	25.9584
NAA7	GD	25.7398
NAA7	GD	25.9373
NAA7	S100A9	22.1828
NAA7	S100A9	22.2289
NAA7	S100A9	21.9783
NAA7	MYH2	25.4584
NAA7	MYH2	25.2835
NAA7	MYH2	24.9908
NAA8	GD	25.4891
NAA8	GD	25.4425
NAA8	GD	25.3313
NAA8	S100A9	21.7451
NAA8	S100A9	21.7178
NAA8	S100A9	21.9693
NAA8	MYH2	24.9359
NAA8	MYH2	24.9592
NAA8	MYH2	24.5775
NAA9	GD	25.6191
NAA9	GD	25.3723
NAA9	GD	25.6783
NAA9	S100A9	22.351
NAA9	S100A9	22.4493
NAA9	S100A9	22.2701
NAA9	MYH2	25.1487
NAA9	MYH2	25.0123
NAA9	MYH2	25.1281
NAA10	GD	26.2998
NAA10	GD	26.4228
NAA10	GD	26.4217
NAA10	S100A9	28.0097
NAA10	S100A9	28.9243
NAA10	S100A9	27.9243
NAA10	MYH2	27.7229
NAA10	MYH2	27.5988
NAA10	MYH2	27.5989
NAA11	GD	25.4637
NAA11	GD	25.5442
NAA11	GD	25.5398
NAA11	S100A9	26.8665
NAA11	S100A9	25.9483
NAA11	S100A9	26.5047
NAA11	MYH2	26.3382
NAA11	MYH2	26.4954
NAA11	MYH2	26.0904
NAA12	GD	26.5862
NAA12	GD	26.5933
NAA12	GD	26.7661
NAA12	S100A9	24.7499
NAA12	S100A9	24.8651
NAA12	S100A9	24.6052
NAA12	MYH2	26.2631
NAA12	MYH2	26.2437
NAA12	MYH2	26.0943
NAA13	GD	27.4553
NAA13	GD	27.5085
NAA13	GD	27.5334
NAA13	S100A9	25.8877
NAA13	S100A9	26.162
NAA13	S100A9	25.9799
NAA13	MYH2	29.272
NAA13	MYH2	29.3801
NAA13	MYH2	29.3
NA14	GD	27.8633
NA14	GD	27.6328
NA14	GD	27.8858
NA14	S100A9	26.473
NA14	S100A9	26.4283
NA14	S100A9	26.5314
NA14	MYH2	28.5193
NA14	MYH2	28.393
NA14	MYH2	28.8068
NA15	GD	29.9924
NA15	GD	29.9211
NA15	GD	29.9826
NA15	S100A9	26.9089
NA15	S100A9	26.935
NA15	S100A9	26.8271
NA15	MYH2	29.6707
NA15	MYH2	29.9416
NA15	MYH2	29.9351
NA16	GD	25.8275
NA16	GD	25.9115
NA16	GD	25.8992
NA16	S100A9	24.2737
NA16	S100A9	24.1145
NA16	S100A9	23.9044
NA16	MYH2	25.7437
NA16	MYH2	25.6284
NA16	MYH2	25.7604
NA17	GD	25.9715
NA17	GD	25.8297
NA17	GD	25.9647
NA17	S100A9	23.5197
NA17	S100A9	23.4564
NA17	S100A9	23.3563
NA17	MYH2	25.9377
NA17	MYH2	25.8759
NA17	MYH2	25.9355
NA18	GD	28.1717
NA18	GD	28.9322
NA18	GD	28.3011
NA18	S100A9	27.9062
NA18	S100A9	27.9365
NA18	S100A9	27.906
NA18	MYH2	28.3216
NA18	MYH2	28.0584
NA18	MYH2	28.2368
NA19	GD	27.9507
NA19	GD	27.9391
NA19	GD	27.7921
NA19	S100A9	28.1562
NA19	S100A9	27.9045
NA19	S100A9	27.4869
NA19	MYH2	27.7389
NA19	MYH2	27.722
NA19	MYH2	27.6914
NA20	S100A9	26.6747
NA20	S100A9	26.6475
NA20	S100A9	26.7008
NA20	MYH2	26.7626
NA20	MYH2	26.6925
NA20	MYH2	26.6513
NA20	GD	26.4876
NA20	GD	26.4882
NA20	GD	26.5494
NA21	S100A9	30.9531
NA21	S100A9	30.1608
NA21	S100A9	30.4618
NA21	GD	31.2315
NA21	GD	31.0872
NA21	GD	31.6419
NA21	MYH2	32.2072
NA21	MYH2	32.0556
NA21	MYH2	32.7626
NA22	S100A9	28.1153
NA22	S100A9	28.1768
NA22	S100A9	28.3887
NA22	GD	28.8082
NA22	GD	28.9108
NA22	GD	28.6832
NA22	MYH2	29.7044
NA22	MYH2	29.5739
NA22	MYH2	29.5309
NA23	S100A9	28.9237
NA23	S100A9	28.561
NA23	S100A9	28.3815
NA23	GD	30.7504
NA23	GD	30.9149
NA23	GD	30.5492
NA23	MYH2	30.6479
NA23	MYH2	30.9088
NA23	MYH2	30.9037
NA24	S100A9	28.3945
NA24	S100A9	29.0788
NA24	S100A9	28.7499
NA24	GD	29.3295
NA24	GD	29.1624
NA24	GD	29.4287
NA24	MYH2	29.0727
NA24	MYH2	29.6467
NA24	MYH2	29.5311
NA25	S100A9	27.3542
NA25	S100A9	27.6835
NA25	S100A9	27.4086
NA25	GD	30.8523
NA25	GD	30.7367
NA25	GD	30.2848
NA25	MYH2	31.8329
NA25	MYH2	32.9929
NA25	MYH2	32.7258
